# Supplementary material for: The In Vivo Transcriptomic Blueprint of Mycobacterium tuberculosis in the Lung
Source: Front Immunol. 2021 Dec 22;12:763364. doi: 10.3389/fimmu.2021.763364 (PMC8727759; doi:10.3389/fimmu.2021.763364)
Supplement: Supplementary Table 1 — Source Data. This file contains nine supplementary tables for this paper. Tables S1.1–S1.7 report the normalized data available for each of the published dataset. These datasets describe the expression of Mtb genes in: lung of infected C3HeB/FeJ (C3H)(S1.1) (8); alveolar macrophages (AM) of Mtb infected C57BL/6J mice (S1.6) (GEO: GSE132354) (16); human sputa (S1.2, S1.3, S1.5 and S1.7) (11, 12) (GSE137518); in BAL samples (S1.3) (12) from TB patients as well as under in vitro conditions (S1.4). If not performed previously, a quantile normalization was performed on raw data of interest (for data in S1.5). Within each dataset, genes were ranked from zero to 100, with zero and 100 representing respectively the lowest or undetected (only for the RNA-Seq data) genes and the most highly expressed gene. The median rank was calculated for each gene among samples. Table S1.8 reports the top expressed Mtb genes in common among the human RT-PCR datasets only. Table S1.9 reports the overlap between the top ranked Mtb genes of the two different experimental models with the top ranked Mtb genes of the in vivo RT-PCR datasets. Table S1.10 lists the 17 Mtb transcripts overlapping with the top ranked genes found in our C3HeB/FeJ “Kramnik” dataset (8) and a previous published comparative analysis between Mtb transcriptomes from susceptible (I/StSnEgYCit) and resistant (C57BL/6YCit) mouse strains (32). [file DataSheet_2.xlsx]

## Sheet: S1.1_a_Mice lungs_RT-PCR
	2 weeks post infection		4weeks post infection		6 weeks post infection		9 weeks post infection		12 weeks post infection							2 weeks post infection				4 weeks post infection				6 weeks post infection				9 weeks post infection				12 weeks post infection
Gene	Ct	RGCN	Ct	RGCN	Ct	RGCN	Ct	RGCN	Ct	RGCN						Gene	RGCN	Rank	Relative Score Rank	Gene	RGCN	Rank	Relative Score Rank	Gene	RGCN	Rank	Relative Score Rank	Gene	RGCN	Rank	Relative Score Rank	Gene	RGCN	Rank	Relative Score Rank			Gene	C3H 2W	C3H 4W	C3H 6W	C3H 9W	C3H 12W	Median Relative Score Rank			Gene	Median Relative Score Rank
Rv3462c	17.4513	74777.6	16.6713	128403	16.5569	138997	16.64	131215	16.4284	151939						Rv3462c	74777.6	1	100	Rv2031c	362863	1	100	Rv2031c	215666	1	100	Rv2031c	208411	1	100	Rv2031c	209739	1	100			Rv0002	83.6534	75.4883	72.2276	75.6158	74.5384	75.4883			Rv0002	75.4883
Rv2031c	21.2762	12163.9	16.3775	362863	17.1281	215666	17.1775	208411	17.1683	209739						Rv3846	64368.6	2	99.9015	Rv1738	174192	2	99.9023	Rv3462c	138997	2	99.9027	Rv0211	137739	2	99.9015	Rv3462c	151939	2	99.9028			Rv0003	67.8484	58.0566	63.8132	58.9163	58.2604	58.9163			Rv0003	58.9163
Rv3846	22.8925	64368.6	22.9388	62337.7	23.8938	32156.4	23.4475	43813.1	22.6834	74405.9						Rv3875	49549	3	99.8523	Rv0211	141242	3	99.8535	Rv0211	136609	3	99.8541	Rv3462c	131215	3	99.8522	Rv1738	129333	3	99.8542			Rv0004	39.9803	28.418	35.3113	34.8768	30.9038	34.8768			Rv0004	34.8768
Rv3875	23.69	49549	22.9875	80632	22.7969	92022.1	22.9225	84348.1	22.9633	81994.2						Rv0991c	27632.3	4	99.8031	Rv3616c	137143	4	99.8047	Rv1738	109291	4	99.8054	Rv1738	113637	4	99.803	Rv0211	114155	4	99.8056			Rv0005	87.74	85.2051	83.4144	86.2562	83.0904	85.2051			Rv0005	85.2051
Rv0211	22.2512	27370.2	19.8838	141242	19.9319	136609	19.92	137739	20.1909	114155						Rv0211	27370.2	5	99.7538	Rv3462c	128403	5	99.7559	Rv3616c	105889	5	99.7568	Rv3615c	107600	5	99.7537	Rv0991c	109702	5	99.757			Rv0006	87.3461	83.3984	81.7121	83.9409	82.5073	83.3984			Rv0006	83.3984
Rv1738	22.3663	8222.26	17.9613	174192	18.6338	109291	18.5775	113637	18.3908	129333						Rv3615c	24412.3	6	99.7046	Rv3615c	111443	6	99.707	Rv1221	94773.3	6	99.7082	Rv3616c	97903.2	6	99.7044	Rv3616c	98690.9	6	99.7085			Rv0009	50.6647	47.3633	46.4008	53.399	54.8105	50.6647			Rv0009	50.6647
Rv3615c	19.2263	24412.3	17.0356	111443	17.54	78563.3	17.0863	107600	17.3609	88945.3						Rv3616c	19522.1	7	99.6553	Rv3875	80632	7	99.6582	Rv3875	92022.1	7	99.6595	Rv3875	84348.1	7	99.6552	Rv3615c	88945.3	7	99.6599			Rv0011c	91.3343	89.9902	88.716	89.6552	90.7191	89.9902			Rv0011c	89.9902
Rv3616c	23.3788	19522.1	20.5663	137143	20.9394	105889	21.0525	97903.2	21.0409	98690.9						Rv3219	19070.7	8	99.6061	Rv2626c	74260.8	8	99.6094	Rv0991c	91228.3	8	99.6109	Rv2626c	61746.7	8	99.6059	Rv3875	81994.2	8	99.6113			Rv0012	71.5411	75.0488	70.2335	73.399	75.5588	73.399			Rv0012	73.399
Rv2873	21.69	10525.3	20.6025	22366.8	21.3763	13082.2	21.44	12516.8	21.2775	14009						Rv2431c	18088.9	9	99.5569	Rv2007c	74003.9	9	99.5605	Rv3615c	78563.3	9	99.5623	Rv1221	58113	9	99.5567	Rv3846	74405.9	9	99.5627			Rv0013	42.1467	34.375	33.0739	41.2315	40.8649	40.8649			Rv0013	40.8649
Rv2007c	26.27	5226.28	22.4463	74003.9	22.9281	52990.3	22.8525	55842.4	22.9775	51207.5						Rv1398c	18042	10	99.5076	Rv0991c	73238.6	10	99.5117	Rv2382c	63098.4	10	99.5136	Rv2007c	55842.4	10	99.5074	Rv1221	59604.3	10	99.5141			Rv0014c	93.9439	86.1816	83.5603	86.1576	86.7833	86.1816			Rv0014c	86.1816
Rv0991c	21.5075	27632.3	20.1013	73238.6	19.7844	91228.3	20.6225	51030.5	19.5183	109702						Rv1197	17917.3	11	99.4584	Rv2382c	65835.1	11	99.4629	Rv2710	53575.2	11	99.465	Rv0287	53013.4	11	99.4581	Rv2626c	59436.8	11	99.4655			Rv0015c	62.58	58.4473	53.0642	57.5862	55.3936	57.5862			Rv0015c	57.5862
Rv3219	21.3575	19070.7	20.4938	34704	20.5519	33333.7	20.465	35402.6	20.2983	39738.1						Rv2941	17054	12	99.4092	Rv1221	62554.1	12	99.4141	Rv2626c	53082.2	12	99.4163	Rv2382c	51742.9	12	99.4089	Rv2007c	51207.5	12	99.4169			Rv0016c	65.7804	54.3457	56.2743	59.1133	58.3576	58.3576			Rv0016c	58.3576
Rv1398c	19.2675	18042	18.3125	34975.8	18.6769	27169.4	18.8596	23937.5	18.4841	31054.3						Rv1792	16260.3	13	99.3599	Rv3846	62337.7	13	99.3652	Rv2007c	52990.3	13	99.3677	Rv0991c	51030.5	13	99.3596	Rv1805c	45594.4	13	99.3683			Rv0017c	76.4156	65.9668	66.0019	69.0148	69.9223	69.0148			Rv0017c	69.0148
Rv1221	21.2912	11349.3	18.8288	62554.1	18.2294	94773.3	18.935	58113	18.8984	59604.3						Rv1980c	15450	14	99.3107	Rv1284	61639.4	14	99.3164	Rv1284	52396.9	14	99.3191	Rv3846	43813.1	14	99.3103	Rv2382c	40220.1	14	99.3197			Rv0018c	71.1965	64.7949	62.6946	63.2512	63.0709	63.2512			Rv0018c	63.2512
Rv1284	19.7362	12813	17.47	61639.4	17.7044	52396.9	18.035	41665.6	18.1275	39078						Rv3052c	15423.2	15	99.2614	Rv0287	45318.5	15	99.2676	Rv0188	50986.1	15	99.2704	Rv0288	43585.9	15	99.2611	Rv2710	39936.6	15	99.2711			Rv0019c	55.5884	59.8633	54.037	56.9951	58.1633	56.9951			Rv0019c	56.9951
Rv2875	22.37	6215.13	21.215	13840.1	21.9613	8250.79	21.7675	9436.71	22.0383	7821.52						Rv0440	14641.9	16	99.2122	Rv0824c	41056.3	16	99.2188	Rv0287	45397.2	16	99.2218	Rv1284	41665.6	16	99.2118	Rv3219	39738.1	16	99.2225			Rv0020c	80.5515	77.3438	77.1887	78.0296	80.2721	78.0296			Rv0020c	78.0296
Rv3052c	22.4738	15423.2	21.6425	27441.4	21.6319	27644.3	21.7525	25427	21.4375	31631.4						Rv3841	14216.9	17	99.163	Rv0288	36429.4	17	99.1699	Rv0288	43623.5	17	99.1732	Rv2710	37270.2	17	99.1626	Rv1284	39078	17	99.174			Rv0024	57.0655	45.5566	36.8191	38.867	36.2974	38.867			Rv0024	38.867
Rv2941	22.0988	17054	21.6425	23397.5	21.9288	19186.7	21.73	22020.7	21.5758	24504.1						Rv0932c	14204.6	18	99.1137	Rv2710	36047.5	18	99.1211	Rv3219	33333.7	18	99.1245	Rv3219	35402.6	18	99.1133	Rv0287	36500.5	18	99.1254			Rv0025	49.1384	35.8887	38.7646	36.798	30.2235	36.798			Rv0025	36.798
Rv1980c	22.0412	15450	22.1563	14266.2	22.2919	12986.2	21.82	18010.8	21.5158	22237.9						Rv2428	13473.3	19	99.0645	Rv1398c	34975.8	19	99.0723	Rv3846	32156.4	19	99.0759	Rv1805c	30882.1	19	99.064	Rv0288	32275	19	99.0768			Rv0026	26.4402	26.3672	9.48444	12.5123	13.5083	13.5083			Rv0026	13.5083
Rv0469	23.0862	12991.8	22.145	24946.8	23.0469	13351.3	22.5225	19203.3	22.1534	24801.3						Rv0469	12991.8	20	99.0153	Rv3219	34704	20	99.0234	Rv1831	31810	20	99.0272	Rv0824c	28656.5	20	99.0148	Rv3052c	31631.4	20	99.0282			Rv0027	54.259	74.8047	77.6265	69.3103	63.9456	69.3103			Rv0027	69.3103
Rv2431c	23.7838	18088.9	24.4475	11418.4	25.2619	6493.1	24.4125	11698.8	24.2008	13547.5						Rv2347c	12969.4	21	98.966	Rv3914	34137.5	21	98.9746	Rv0824c	31481	21	98.9786	Rv1038c	28018.1	21	98.9655	Rv3914	31613.1	21	98.9796			Rv0029	79.9114	76.8066	73.8813	74.9754	75.3644	75.3644			Rv0029	75.3644
Rv2245	21.1313	12333.7	20.8013	15503.6	21.0956	12642	20.9625	13864.2	21.1275	12365.8						Rv1038c	12913.3	22	98.9168	Rv0244c	33813.6	22	98.9258	Rv0244c	30686.5	22	98.93	Rv3864	26506.7	22	98.9163	Rv1131	31195.9	22	98.931			Rv0032	61.1521	61.8164	59.5817	57.7833	67.6871	61.1521			Rv0032	61.1521
Rv1038c	19.115	12913.3	18.1013	26073.9	18.0838	26392.1	17.9975	28018.1	18.1283	25589						Rv3914	12890.9	23	98.8676	Rv1805c	31686.2	23	98.877	Rv3052c	27644.3	23	98.8813	Rv3052c	25427	23	98.867	Rv1398c	31054.3	23	98.8824			Rv0035	32.0039	33.7891	34.0467	25.9606	33.8192	33.7891			Rv0035	33.7891
Rv0932c	22.8875	14204.6	22.6813	16387.6	23.0869	12371.2	22.5275	18230.5	22.7925	15171.4						Rv1284	12813	24	98.8183	Rv1909c	29182.5	24	98.8281	Rv1398c	27169.4	24	98.8327	Rv1792	25251.4	24	98.8177	Rv3864	28939.1	24	98.8338			Rv0036c	21.2703	25.1953	6.80934	11.3793	11.9048	11.9048			Rv0036c	11.9048
Rv3914	18.7575	12890.9	17.3525	34137.5	17.7344	26198.4	17.9675	22289.4	17.4633	31613.1						Rv3051c	12790.8	25	98.7691	Rv3052c	27441.4	25	98.7793	Rv1909c	26621.7	25	98.784	Rv1398c	23937.5	25	98.7685	Rv1909c	27536.7	25	98.7852			Rv0037c	20.6302	13.4766	9.92218	11.8719	9.47522	11.8719			Rv0037c	11.8719
Rv1792	18.6425	16260.3	18.0325	24817.5	18.1588	22738	18.0075	25251.4	18.1458	22942.5						Rv1831	12625.6	26	98.7198	Rv1038c	26073.9	26	98.7305	Rv1038c	26392.1	26	98.7354	Rv0244c	23642.1	26	98.7192	Rv1038c	25589	26	98.7366			Rv0038	49.483	52.9297	43.142	44.9261	42.2255	44.9261			Rv0038	44.9261
Rv3841	19.5913	14216.9	20.4275	7962.83	20.8981	5746.39	20.7825	6225.93	19.6775	13391.9						Rv3864	12473.4	27	98.6706	Rv0469	24946.8	27	98.6816	Rv3914	26198.4	27	98.6868	Rv3914	22289.4	27	98.67	Rv0469	24801.3	27	98.688			Rv0040c	95.9626	90.8203	84.9708	87.9803	89.553	89.553			Rv0040c	89.553
Rv1304	24.3375	12365.8	23.72	18971.8	24.2344	13282.1	24.3725	12069.5	24.0884	14695.9						Rv1304	12365.8	28	98.6214	Rv1792	24817.5	28	98.6328	Rv1792	22738	28	98.6381	Rv2941	22020.7	28	98.6207	Rv2941	24504.1	28	98.6395			Rv0041	60.4136	49.9512	52.3346	54.8276	57.6774	54.8276			Rv0041	54.8276
Rv0288	22.72	10166.7	20.8788	36429.4	20.6188	43623.5	20.62	43585.9	21.0534	32275						Rv2245	12333.7	29	98.5721	Rv3865	23499.1	29	98.584	Rv0140	21764.6	29	98.5895	Rv3620c	21492.8	29	98.5714	Rv0824c	24206.9	29	98.5909			Rv0042c	36.8291	30.5176	26.2646	25.2217	29.3489	29.3489			Rv0042c	29.3489
Rv2710	25.1731	6600.88	22.724	36047.5	22.1523	53575.2	22.6758	37270.2	22.5761	39936.6						Rv2031c	12163.9	30	98.5229	Rv2941	23397.5	30	98.5352	Rv1805c	21105.3	30	98.5409	Rv1131	21455.6	30	98.5222	Rv3865	23916.8	30	98.5423			Rv0045c	62.6785	56.6406	57.1498	54.335	56.7055	56.7055			Rv0045c	56.7055
Rv3051c	20.0388	12790.8	19.3325	20868.9	19.5413	18057.6	19.6925	16260.3	19.3425	20724.8						Rv1221	11349.3	31	98.4737	Rv3130c	22777.4	31	98.4863	Rv3865	20537.1	31	98.4922	Rv2627c	20368.8	31	98.4729	Rv2627c	23140.4	31	98.4937			Rv0046c	94.2885	94.7754	94.1148	94.9261	92.8086	94.2885			Rv0046c	94.2885
Rv3864	24.49	12473.4	23.6663	22077.9	23.8356	19632.3	23.4025	26506.7	23.2758	28939.1						Rv1388	11231.9	32	98.4244	Rv0188	22405.6	32	98.4375	Rv2380c	20010.1	32	98.4436	Rv1831	20321.7	32	98.4236	Rv1792	22942.5	32	98.4451			Rv0048c	54.5052	49.1699	42.5097	43.9901	46.1613	46.1613			Rv0048c	46.1613
Rv2626c	23.3663	2436.03	18.4363	74260.8	18.9206	53082.2	18.7025	61746.7	18.7575	59436.8						Rv3620c	11202.8	33	98.3752	Rv2873	22366.8	33	98.3887	Rv3864	19632.3	33	98.3949	Rv2347c	20123.2	33	98.3744	Rv0440	22276.5	33	98.3965			Rv0049	90.7435	86.377	83.9981	86.3547	83.8678	86.3547			Rv0049	86.3547
Rv3865	21.9775	8046.07	20.4313	23499.1	20.6256	20537.1	20.6875	19674.9	20.4058	23916.8						Rv0715	10811.8	34	98.3259	Rv2347c	22366.8	34	98.3398	Rv2941	19186.7	34	98.3463	Rv1909c	19811.7	34	98.3251	Rv1980c	22237.9	34	98.3479			Rv0050	43.033	41.748	38.6673	42.4138	38.0952	41.748			Rv0050	41.748
Rv1197	17.7725	17917.3	17.7125	18678.2	17.9188	16190	17.6325	19743.2	17.8183	17357.1						Rv0805	10755.7	35	98.2767	Rv3864	22077.9	35	98.291	Rv2617c	19021.2	35	98.2977	Rv1197	19743.2	35	98.2759	Rv3051c	20724.8	35	98.2993			Rv0051	52.7819	45.6543	43.4339	44.6305	44.3635	44.6305			Rv0051	44.6305
Rv2428	21.4238	13473.3	21.7387	10830.6	22.4531	6600.89	21.0792	17108.2	21.2684	15004.7						Rv3280	10755.7	35	98.2767	Rv3620c	21906.4	36	98.2422	Rv3620c	18373.2	36	98.249	Rv3865	19674.9	36	98.2266	Rv0284	20641.1	36	98.2507			Rv0052	32.5455	23.584	20.0875	14.4828	15.5491	20.0875			Rv0052	20.0875
Rv3620c	18.93	11202.8	17.9625	21906.4	18.2163	18373.2	17.99	21492.8	18.0733	20286.5						Rv2873	10525.3	36	98.2275	Rv1131	21233.7	37	98.1934	Rv3051c	18057.6	37	98.2004	Rv0469	19203.3	37	98.1773	Rv0244c	20485.2	37	98.2021			Rv0053	95.5194	88.1348	82.1984	85.0739	88.241	88.1348			Rv0053	88.1348
Rv0468	23.19	7340.02	21.7775	19539	22.2819	13774.3	21.9725	17068.8	22.0734	15915.3						Rv0288	10166.7	37	98.1782	Rv2380c	20868.9	38	98.1445	Rv1734c	17510.6	38	98.1518	Rv0188	19103.8	38	98.1281	Rv3620c	20286.5	38	98.1535			Rv0059	61.6937	48.3398	37.1109	42.6108	43.2945	43.2945			Rv0059	43.2945
Rv0287	22.2175	9178.66	19.9138	45318.5	19.9113	45397.2	19.6875	53013.4	20.2259	36500.5						Rv0642c	10052.9	38	98.129	Rv3051c	20868.9	39	98.0957	Rv3130c	17209.8	39	98.1031	Rv0932c	18230.5	39	98.0788	Rv1831	19997.1	39	98.105			Rv0063	35.1551	26.8555	12.5	28.9163	30.1749	28.9163			Rv0063	28.9163
Rv1449c	21.5913	8966.43	20.9375	14106.4	21.5094	9490	21.2175	11618	21.0509	13039.8						Rv0640	10028.2	39	98.0798	Rv0140	20263.1	40	98.0469	Rv1131	16731.9	40	98.0545	Rv0805	18220	40	98.0296	Rv2347c	19764.6	40	98.0564			Rv0064	3.15116	3.17383	2.77237	2.56158	3.10982	3.10982			Rv0064	3.10982
Rv0244c	23.02	6615.2	20.6663	33813.6	20.8063	30686.5	21.1825	23642.1	21.3893	20485.2						Rv0470c	9974.77	40	98.0305	Rv1791	19539	41	97.998	Rv0805	16724.7	41	98.0058	Rv1980c	18010.8	41	97.9803	Rv2380c	18377.2	41	98.0078			Rv0065	88.3801	93.2617	94.6012	92.3153	91.8367	92.3153			Rv0065	92.3153
Rv3248c	22.1837	8179.62	22.0563	8935.4	21.9769	9440.79	21.965	9518.83	22.3283	7399.62						Rv0430	9786.45	41	97.9813	Rv0468	19539	42	97.9492	Rv2627c	16530.2	42	97.9572	Rv2380c	17579.1	42	97.931	Rv1791	18325.5	42	97.9592			Rv0066c	93.4023	92.9199	91.4397	92.069	93.0515	92.9199			Rv0066c	92.9199
Rv3583c	19.6819	8391.38	18.6375	17307	19.0906	12642.1	18.7517	15990.2	19.2029	11695.4						Rv2346c	9314.86	42	97.9321	Rv1304	18971.8	43	97.9004	Rv0467	16408.9	43	97.9086	Rv0284	17518.3	43	97.8818	Rv0188	17689.8	43	97.9106			Rv0068	45.1009	38.1836	28.6479	34.7291	36.0058	36.0058			Rv0068	36.0058
Rv1831	17.7775	12625.6	17.2425	18293.8	16.4444	31810	17.0908	20321.7	17.1141	19997.1						Rv0287	9178.66	43	97.8828	Rv1197	18678.2	44	97.8516	Rv1197	16190	44	97.8599	Rv1791	17342	44	97.8325	Rv0805	17548.6	44	97.862			Rv0070c	87.3954	75.9766	67.2665	62.6108	64.4801	67.2665			Rv0070c	67.2665
Rv2347c	19.2037	12969.4	18.4175	22366.8	18.9563	15396.5	18.57	20123.2	18.5959	19764.6						Rv1876	9154.84	44	97.8336	Rv1831	18293.8	45	97.8027	Rv0383c	16141	45	97.8113	Rv2428	17108.2	45	97.7833	Rv1197	17357.1	45	97.8134			Rv0072	55.4899	44.5312	29.8152	36.1576	39.0185	39.0185			Rv0072	39.0185
Rv0640	20.2098	10028.2	19.8127	13205.6	20.1446	10491.9	20.1512	10443.5	20.1349	10562.6						Rv1449c	8966.43	45	97.7843	Rv2627c	18183.2	46	97.7539	Rv2347c	15396.5	46	97.7626	Rv0468	17068.8	46	97.734	Rv3407	16717.5	46	97.7648			Rv0074	39.1433	26.7578	19.0175	18.67	18.5617	19.0175			Rv0074	19.0175
Rv0805	22.9588	10755.7	22.2425	17670.7	22.3219	16724.7	22.1983	18220	22.2525	17548.6						Rv3583c	8391.38	46	97.7351	Rv0805	17670.7	47	97.7051	Rv1791	15151.7	47	97.714	Rv3130c	16980.3	47	97.6847	Rv0468	15915.3	47	97.7162			Rv0076c	69.6209	63.7695	61.4786	64.335	65.2089	64.335			Rv0076c	64.335
Rv3407	23.2975	7826.05	22.2413	16274.4	22.5238	13380.2	22.6975	11862.1	22.2025	16717.5						Rv1305	8329.81	47	97.6859	Rv0440	17624.8	48	97.6562	Rv3131	14775.7	48	97.6654	Rv3051c	16260.3	48	97.6355	Rv3130c	15597.9	48	97.6676			Rv0078	20.7287	11.4746	7.34436	6.50246	7.67736	7.67736			Rv0078	7.67736
Rv1305	21.0425	8329.81	20.815	9752.58	20.8644	9424.46	21.0846	8090.34	21.3425	6765.91						Rv1738	8222.26	48	97.6366	Rv3583c	17307	49	97.6074	Rv0440	14434.1	49	97.6167	Rv0467	16204.1	49	97.5862	Rv2346c	15346.6	49	97.619			Rv0078A	72.5751	69.5801	67.8016	65.7143	67.7357	67.8016			Rv0078A	67.8016
Rv0467	21.0275	5022.08	19.3663	15884.3	19.3194	16408.9	19.3375	16204.1	19.7459	12208.8						Rv3248c	8179.62	49	97.5874	Rv0284	17247.1	50	97.5586	Rv0423c	14346.8	50	97.5681	Rv3583c	15990.2	50	97.5369	Rv0932c	15171.4	50	97.5705			Rv0080	16.002	51.3184	51.1187	53.3005	49.3197	51.1187			Rv0080	51.1187
Rv1037c	22.635	7785.47	21.8025	13864.1	22.0388	11769.9	21.96	12430.3	22.0083	12020.7						Rv3865	8046.07	50	97.5382	Rv2617c	16790	51	97.5098	Rv0284	14137	51	97.5195	Rv0642c	14009	51	97.4877	Rv0423c	15136.4	51	97.5219			Rv0081	46.3319	64.2578	60.7977	68.9655	63.6054	63.6054			Rv0081	63.6054
Rv2346c	22.4513	9314.86	21.725	15409.9	22.0056	12685.9	21.8975	13673.2	21.7309	15346.6						Rv3407	7826.05	51	97.4889	Rv0932c	16387.6	52	97.4609	Rv0468	13774.3	52	97.4708	Rv2245	13864.2	52	97.4384	Rv2699c	15005.8	52	97.4733			Rv0082	3.93895	4.44336	2.57782	7.73399	3.30418	3.93895			Rv0082	3.93895
Rv0470c	22.4975	9974.77	22.1675	12538.4	22.7019	8657.25	22.2025	12237.9	22.0968	13168.4						Rv1037c	7785.47	52	97.4397	Rv3407	16274.4	53	97.4121	Rv1846c	13631.8	53	97.4222	Rv2346c	13673.2	53	97.3892	Rv2428	15004.7	53	97.4247			Rv0083	4.97292	27.7832	11.8677	14.5813	12.9738	12.9738			Rv0083	12.9738
Rv1131	22.5712	4330.5	20.2775	21233.7	20.6213	16731.9	20.2625	21455.6	19.7225	31195.9						Rv0423c	7671.64	53	97.3904	Rv0423c	16120	54	97.3633	Rv3407	13380.2	54	97.3735	Rv2617c	13485.1	54	97.3399	Rv1806	14979.8	54	97.3761			Rv0084	0.443131	7.27539	7.19844	10.9852	7.19145	7.19844			Rv0084	7.19844
Rv0383c	25.9062	6818.88	24.82	14477.9	24.6631	16141	24.945	13276.4	24.8308	14369.6						Rv1915	7638.47	54	97.3412	Rv2030c	16008.7	55	97.3145	Rv0469	13351.3	55	97.3249	Rv0140	13299.4	55	97.2906	Rv2617c	14876.4	55	97.3275			Rv0090	34.3673	33.3984	40.7101	31.133	34.2566	34.2566			Rv0090	34.2566
Rv0717	32.7013	4974.44	32.9888	4075.66	33.5794	2706.46	34.0125	2004.56	33.4359	2989.38						Rv1390	7585.71	55	97.292	Rv3131	15884.3	56	97.2656	Rv1304	13282.1	56	97.2763	Rv0383c	13276.4	56	97.2414	Rv0140	14764	56	97.2789			Rv0092	45.8395	50.5371	55.8852	51.8227	50.3401	50.5371			Rv0092	50.5371
Rv0423c	27.5663	7671.64	26.495	16120	26.6631	14346.8	26.9775	11537.7	26.5858	15136.4						Rv3619c	7579.14	56	97.2427	Rv0467	15884.3	57	97.2168	Rv2873	13082.2	57	97.2276	Rv1734c	13070.9	57	97.1921	Rv1304	14695.9	57	97.2303			Rv0093c	21.9596	13.9648	9.72763	9.06404	7.72595	9.72763			Rv0093c	9.72763
Rv0440	27.7938	14641.9	27.5263	17624.8	27.8144	14434.1	28.7175	7718.33	27.1883	22276.5						Rv2460c	7494.25	57	97.1935	Rv2245	15503.6	58	97.168	Rv1980c	12986.2	58	97.179	Rv2030c	12735.5	58	97.1429	Rv0642c	14569.1	58	97.1817			Rv0095c	6.10537	27.5391	21.0117	22.1675	18.0758	21.0117			Rv0095c	21.0117
Rv1925	21.4962	7333.66	20.8838	11212.5	21.2531	8679.77	21.3675	8018.26	21.1284	9463.31						Rv1793	7487.76	58	97.1443	Rv2346c	15409.9	59	97.1191	Rv2030c	12857.5	59	97.1304	Rv2873	12516.8	59	97.0936	Rv0383c	14369.6	59	97.1331			Rv0099	53.9636	66.6016	65.8074	67.6847	65.9864	65.9864			Rv0099	65.9864
Rv1915	20.2225	7638.47	19.5763	11954.9	20.1581	7987.01	19.83	10026.8	19.7258	10777.5						Rv1174c	7359.13	59	97.095	Rv1846c	15224.1	60	97.0703	Rv2346c	12685.9	60	97.0817	Rv1037c	12430.3	60	97.0443	Rv2873	14009	60	97.0845			Rv0102	42.6883	39.0625	36.4786	41.4778	35.8601	39.0625			Rv0102	39.0625
Rv1805c	26.7175	5163.27	24.1	31686.2	24.6862	21105.3	24.1371	30882.1	23.575	45594.4						Rv0468	7340.02	60	97.0458	Rv0383c	14477.9	61	97.0215	Rv1298	12647.5	61	97.0331	Rv0470c	12237.9	61	96.9951	Rv2431c	13547.5	61	97.036			Rv0103c	89.1187	92.3828	92.8016	92.7094	92.8571	92.7094			Rv0103c	92.7094
Rv1388	21.9763	11231.9	22.145	9992.07	22.1394	10031.1	21.9825	11183.4	22.4275	8215.13						Rv1925	7333.66	61	96.9966	Rv0642c	14340.6	62	96.9727	Rv3583c	12642.1	62	96.9844	Rv1304	12069.5	62	96.9458	Rv3841	13391.9	62	96.9874			Rv0104	24.126	34.082	33.2685	26.4532	28.4257	28.4257			Rv0104	28.4257
Rv2382c	26.0038	1626.8	20.665	65835.1	20.7263	63098.4	21.0125	51742.9	21.3759	40220.1						Rv0193c	7320.97	62	96.9473	Rv1980c	14266.2	63	96.9238	Rv2245	12642	63	96.9358	Rv1846c	11862.1	63	96.8966	Rv0470c	13168.4	63	96.9388			Rv0109	9.8966	10.791	11.6732	12.7586	14.5773	11.6732			Rv0109	11.6732
Rv3619c	22.4237	7579.14	21.6713	12768.6	21.9794	10313.1	21.8075	11618	21.8158	11551						Rv1298	6932.06	63	96.8981	Rv1449c	14106.4	64	96.875	Rv3863	12614.7	64	96.8872	Rv3407	11862.1	63	96.8966	Rv1449c	13039.8	64	96.8902			Rv0110	43.1315	30.3223	26.6051	29.7044	27.6968	29.7044			Rv0110	29.7044
Rv1174c	25.7312	7359.13	25.1	11398.6	25.6144	7980.12	25.225	10452.6	25.1366	11113.4						Rv0383c	6818.88	64	96.8488	Rv1037c	13864.1	65	96.8262	Rv0932c	12371.2	65	96.8385	Rv2431c	11698.8	64	96.8473	Rv3863	12949.7	65	96.8416			Rv0113	83.4564	80.127	76.8969	78.5222	78.1341	78.5222			Rv0113	78.5222
Rv3280	21.2088	10755.7	21.7038	7631.85	21.9763	6318.28	21.755	7365.53	21.9258	6542.99						Rv1791	6695.93	65	96.7996	Rv2875	13840.1	66	96.7773	Rv1037c	11769.9	66	96.7899	Rv1298	11648.2	65	96.798	Rv2657c	12935.7	66	96.793			Rv0116c	75.9724	86.9629	86.5272	85.7635	87.1234	86.5272			Rv0116c	86.5272
Rv1793	22.3412	7487.76	21.5688	12790.8	21.9744	9655.88	21.7675	11144.7	21.7883	10984.9						Rv0244c	6615.2	66	96.7504	Rv0640	13205.6	67	96.7285	Rv0642c	11764.8	67	96.7412	Rv3619c	11618	66	96.7488	Rv1298	12713.5	67	96.7444			Rv0117	70.064	72.8516	67.2179	71.4778	71.4772	71.4772			Rv0117	71.4772
Rv0642c	22.6863	10052.9	22.1738	14340.6	22.4594	11764.8	22.2075	14009	22.1509	14569.1						Rv2710	6600.88	67	96.7011	Rv1298	12846.3	68	96.6797	Rv2381c	10732.5	68	96.6926	Rv1449c	11618	67	96.6995	Rv1846c	12487.8	68	96.6958			Rv0118c	20.2856	21.2402	9.77626	14.335	14.2857	14.335			Rv0118c	14.335
Rv0715	20.7413	10811.8	21.6063	5936.17	22.3188	3622.62	21.75	5373.23	21.6459	5775.1						Rv1303	6563.81	68	96.6519	Rv1793	12790.8	69	96.6309	Rv0640	10491.9	69	96.644	Rv0423c	11537.7	68	96.6502	Rv2245	12365.8	69	96.6472			Rv0120c	45.2979	49.8047	45.6226	50.7882	37.7065	45.6226			Rv0120c	45.6226
Rv1876	22.5712	9154.84	23.37	5262.63	23.5488	4649.36	23.3725	5253.54	22.8609	7489.37						Rv1308	6323.77	69	96.6027	Rv3619c	12768.6	70	96.582	Rv3619c	10313.1	70	96.5953	Rv1388	11183.4	69	96.601	Rv0467	12208.8	70	96.5986			Rv0122	71.0487	87.5977	86.9163	84.5813	85.5685	85.5685			Rv0122	85.5685
Rv2931	21.6113	6188.26	21.1775	8358.73	21.3888	7220.17	21.1175	8713.69	21.0783	8953.49						Rv1611	6252.94	70	96.5534	Rv0470c	12538.4	71	96.5332	Rv1388	10031.1	71	96.5467	Rv1793	11144.7	70	96.5517	Rv1734c	12166.5	71	96.55			Rv0125	48.1044	55.6641	51.2646	59.6059	54.3732	54.3732			Rv0125	54.3732
Rv1411c	30.7325	5217.23	29.93	9099.48	30.4169	6493.1	30.4975	6140.19	30.2083	7502.91						Rv2875	6215.13	71	96.5042	Rv1915	11954.9	72	96.4844	Rv1793	9655.88	72	96.4981	Rv1174c	10452.6	71	96.5025	Rv1037c	12020.7	72	96.5015			Rv0129c	93.1068	84.9609	83.463	86.9458	84.8882	84.9609			Rv0129c	84.9609
Rv0046c	22.3362	3998.71	21.4863	7207.67	21.8706	5521.87	21.5225	7028.85	22.0193	4981.26						Rv2931	6188.26	72	96.4549	Rv2431c	11418.4	73	96.4355	Rv3288c	9510.57	73	96.4494	Rv0640	10443.5	72	96.4532	Rv2030c	11957.5	73	96.4529			Rv0130	28.8528	18.7012	16.5856	20.2463	14.1399	18.7012			Rv0130	18.7012
Rv1791	24.8225	6695.93	23.2775	19539	23.6444	15151.7	23.4496	17342	23.37	18325.5						Rv2882c	6177.55	73	96.4057	Rv1174c	11398.6	74	96.3867	Rv1449c	9490	74	96.4008	Rv3863	10362.4	73	96.4039	Rv3583c	11695.4	74	96.4043			Rv0131c	54.8498	62.0605	62.1595	61.9212	60.2527	61.9212			Rv0131c	61.9212
Rv1298	20.8925	6932.06	20.0025	12846.3	20.025	12647.5	20.1438	11648.2	20.0175	12713.5						Rv2928	6177.55	73	96.4057	Rv0572c	11310	75	96.3379	Rv3248c	9440.79	75	96.3521	Rv1915	10026.8	74	96.3547	Rv3619c	11551	75	96.3557			Rv0132c	47.3166	52.9785	45.7685	38.2266	37.9981	45.7685			Rv0132c	45.7685
Rv3160c	21.8588	3321.96	22.0787	2852.12	21.7806	3506.81	22.1817	2655.75	22.57	2029.02						Rv0685	5910.52	74	96.3565	Rv1925	11212.5	76	96.2891	Rv1305	9424.46	76	96.3035	Rv1182	9803.45	75	96.3054	Rv2460c	11176.9	76	96.3071			Rv0133	50.2216	53.2715	48.6381	47.7833	43.5374	48.6381			Rv0133	48.6381
Rv1909c	23.7587	3439.11	20.6738	29182.5	20.8063	26621.7	21.2325	19811.7	20.7575	27536.7						Rv0709	5844.32	75	96.3072	Rv2428	10830.6	77	96.2402	Rv1784	9060.13	77	96.2549	Rv1784	9735.7	76	96.2562	Rv1174c	11113.4	77	96.2585			Rv0135c	64.1556	66.6992	67.607	66.1084	65.4519	66.1084			Rv0135c	66.1084
Rv2460c	24.025	7494.25	23.7025	9371.53	24.0188	7526.78	23.945	7921.56	23.4483	11176.9						Rv1093	5819.05	76	96.258	Rv2381c	10662.9	78	96.1914	Rv0572c	9009.26	78	96.2062	Rv3248c	9518.83	77	96.2069	Rv1793	10984.9	78	96.2099			Rv0138	70.8026	58.3008	58.463	61.6256	57.8231	58.463			Rv0138	58.463
Rv1784	21.5012	5481.36	20.6188	10105.2	20.7763	9060.13	20.6725	9735.7	20.8409	8662.87						Rv2582	5620.83	77	96.2088	Rv1182	10157.9	79	96.1426	Rv3601c	8823.86	79	96.1576	Rv2875	9436.71	78	96.1576	Rv1915	10777.5	79	96.1613			Rv0140	89.9557	98.0469	98.5895	97.2906	97.2789	97.2906			Rv0140	97.2906
Rv0430	22.885	9786.45	24.045	4379.56	24.6512	2876.94	24.4596	3285.7	23.8175	5127.6						Rv0704	5563.5	78	96.1595	Rv1784	10105.2	80	96.0938	Rv1925	8679.77	80	96.1089	Rv1806	9339.14	79	96.1084	Rv0572c	10702.3	80	96.1127			Rv0144	11.5707	6.15234	12.9377	10	7.53158	10			Rv0144	10
Rv0711	26.84	3129.18	25.575	7520.27	25.7006	6893.12	25.5125	7853.25	25.7234	6784.98						Rv1784	5481.36	79	96.1103	Rv1388	9992.07	81	96.0449	Rv0470c	8657.25	81	96.0603	Rv2381c	8943.19	80	96.0591	Rv0640	10562.6	81	96.0641			Rv0145	21.9104	31.3477	17.0233	25.8621	27.4538	25.8621			Rv0145	25.8621
Rv2617c	22.8175	1763.31	19.5663	16790	19.3863	19021.2	19.8825	13485.1	19.7408	14876.4						Rv0700	5459.24	80	96.0611	Rv3601c	9880.15	82	95.9961	Rv1182	8482.75	82	96.0117	Rv0572c	8912.22	81	96.0099	Rv1093	10195.4	82	96.0155			Rv0146	56.9178	53.7598	46.3035	52.9064	53.4014	53.4014			Rv0146	53.4014
Rv1394c	23.8938	960.618	21.38	5486.12	20.7775	8329.81	21.4	5410.58	21.7825	4150.5						Rv1109c	5434.08	81	96.0118	Rv1854c	9828.92	83	95.9473	Rv1394c	8329.81	83	95.963	Rv2931	8713.69	82	95.9606	Rv2381c	9713.22	83	95.967			Rv0147	89.1679	88.7207	88.1809	88.2759	86.1516	88.2759			Rv0147	88.2759
Rv1093	21.085	5819.05	20.4438	9075.83	20.9388	6439.87	20.7325	7429.6	20.2759	10195.4						Rv0040c	5336.09	82	95.9626	Rv1734c	9811.9	84	95.8984	Rv2875	8250.79	84	95.9144	Rv2657c	8698.64	83	95.9113	Rv3601c	9496.85	84	95.9184			Rv0150c	42.4914	34.0332	31.6148	35.0246	32.5559	34.0332			Rv0150c	34.0332
Rv1303	24.2512	6563.81	24.1288	7145.47	24.4294	5801.43	24.0725	7429.6	23.8758	8514.66						Rv2193	5329.16	83	95.9133	Rv3863	9803.41	85	95.8496	Rv2699c	8176.07	85	95.8658	Rv2934	8534.4	84	95.8621	Rv1925	9463.31	85	95.8698			Rv0154c	85.1305	86.0352	86.8191	86.6502	86.0544	86.0544			Rv0154c	86.0544
Rv0951	27.9975	3245.15	27.78	3773.19	28.3038	2624.48	27.92	3424.25	28.0233	3187.55						Rv3747	5285.48	84	95.8641	Rv1305	9752.58	86	95.8008	Rv2660c	8147.79	86	95.8171	Rv3131	8475.45	85	95.8128	Rv1182	9015.76	86	95.8212			Rv0155	10.9306	7.17773	3.16148	11.4778	8.79495	8.79495			Rv0155	8.79495
Rv1182	21.8362	3916.42	20.4613	10157.9	20.7213	8482.75	20.5125	9803.45	20.6333	9015.76						Rv0986	5239.88	85	95.8149	Rv2460c	9371.53	87	95.752	Rv1915	7987.01	87	95.7685	Rv3854c	8262.72	86	95.7635	Rv2931	8953.49	87	95.7726			Rv0158	62.9739	53.1738	42.607	49.0148	50.243	50.243			Rv0158	50.243
Rv1479	23.0325	4702.03	22.4925	6836.62	22.8319	5403.55	22.445	7065.46	22.3993	7292.99						Rv2007c	5226.28	86	95.7656	Rv3127	9218.49	88	95.7031	Rv2625c	7987.01	87	95.7685	Rv1305	8090.34	87	95.7143	Rv1784	8662.87	88	95.724			Rv0159c	77.6957	68.4082	54.6693	60.197	61.5646	61.5646			Rv0159c	61.5646
Rv0709	22.1688	5844.32	22.5113	4609.25	23.0669	3135.96	22.555	4471.58	22.5058	4626.59						Rv1411c	5217.23	87	95.7164	Rv1411c	9099.48	89	95.6543	Rv1174c	7980.12	88	95.7198	Rv2699c	8088.03	88	95.665	Rv2663	8653.5	89	95.6754			Rv0160c	13.4909	57.5195	27.3346	26.8966	27.2109	27.2109			Rv0160c	27.2109
Rv3854c	22.3788	1755.69	20.1337	8322.61	20.3394	7217.05	20.1442	8262.72	20.835	5118.72						Rv0249c	5203.69	88	95.6672	Rv1093	9075.83	90	95.6055	Rv2460c	7526.78	89	95.6712	Rv3601c	8060.05	89	95.6158	Rv3127	8647.87	90	95.6268			Rv0161	13.097	16.4551	5.20428	11.7734	11.2731	11.7734			Rv0161	11.7734
Rv1611	20.9413	6252.94	21.3613	4673.6	22.2319	2556.04	21.54	4128.98	21.0418	5832.08						Rv3460c	5183.44	89	95.6179	Rv3248c	8935.4	91	95.5566	Rv0823c	7423.17	90	95.6226	Rv1925	8018.26	90	95.5665	Rv3874	8623.56	91	95.5782			Rv0162c	63.3678	62.5488	20.2821	37.9803	33.7221	37.9803			Rv0162c	37.9803
Rv1109c	23.5337	5434.08	23.03	7704.94	23.545	5391.86	23.5633	5323.78	23.2775	6490.3						Rv1805c	5163.27	90	95.5687	Rv2699c	8820.03	92	95.5078	Rv1854c	7397.47	91	95.5739	Rv1308	7972.05	91	95.5172	Rv1303	8514.66	92	95.5296			Rv0163	72.4274	69.2383	53.8911	56.8966	58.9893	58.9893			Rv0163	58.9893
Rv1872c	21.6362	4641.32	21.245	6087.23	21.4944	5120.95	21.5121	5058.47	21.6091	4729.61						Rv0053	5148.38	91	95.5194	Rv1390	8638.54	93	95.459	Rv2663	7308.28	92	95.5253	Rv2460c	7921.56	92	95.468	Rv3418c	8426.6	93	95.481			Rv0165c	66.9129	54.1504	51.0214	51.7241	55.9767	54.1504			Rv0165c	54.1504
Rv3246c	23.5575	4834.22	22.83	8004.33	23.3019	5771.35	23.16	6367.75	23.0383	6928.05						Rv0501	5057.01	92	95.4702	Rv2931	8358.73	94	95.4102	Rv2931	7220.17	93	95.4767	Rv0711	7853.25	93	95.4187	Rv0986	8411.39	94	95.4325			Rv0166	55.9823	55.5664	53.1128	59.2118	58.552	55.9823			Rv0166	55.9823
Rv2876	21.3281	2984.85	20.6431	4798.76	20.6806	4675.63	21.0767	3553.2	21.1404	3399.6						Rv0467	5022.08	93	95.421	Rv3854c	8322.61	95	95.3613	Rv3854c	7217.05	94	95.428	Rv1854c	7812.5	94	95.3695	Rv1388	8215.13	95	95.3839			Rv0167	46.8735	35.498	27.9183	39.2118	36.9291	36.9291			Rv0167	36.9291
Rv2882c	24.6638	6177.55	24.6175	6378.8	25.0213	4821.67	24.63	6323.77	24.4583	7122.83						Rv0708	5009.04	94	95.3717	Rv1806	8207.99	96	95.3125	Rv1955	7111.52	95	95.3794	Rv0440	7718.33	95	95.3202	Rv3131	8110.8	96	95.3353			Rv0168	67.6514	53.8574	41.0992	50.4433	51.7979	51.7979			Rv0168	51.7979
Rv1846c	24.3912	2937.39	22.0175	15224.1	22.1769	13631.8	22.3775	11862.1	22.3033	12487.8						Rv0717	4974.44	95	95.3225	Rv2625c	8025.16	97	95.2637	Rv2557	6911.07	96	95.3307	Rv3127	7638.47	96	95.2709	Rv2934	7972.05	97	95.2867			Rv0169	88.4293	76.4648	74.3191	75.5172	75.8503	75.8503			Rv0169	75.8503
Rv2641	21.2969	2692.43	27.2937	42.1605	27.0963	48.3457	26.8612	56.8985	27.3084	41.7334						Rv3418c	4974.44	95	95.3225	Rv3246c	8004.33	98	95.2148	Rv0711	6893.12	97	95.2821	Rv1303	7429.6	97	95.2217	Rv1854c	7826.05	98	95.2381			Rv0170	89.6603	81.543	78.6965	81.1823	81.6327	81.543			Rv0170	81.543
Rv3874	21.6088	4553.68	21.0163	6866.3	21.0406	6751.26	21.09	6524.12	20.6875	8623.56						Rv3246c	4834.22	96	95.2733	Rv1308	7962.86	99	95.166	Rv3874	6751.26	98	95.2335	Rv1093	7429.6	98	95.1724	Rv2875	7821.52	99	95.1895			Rv0171	73.5106	56.1035	56.9553	54.7291	56.6569	56.6569			Rv0171	56.6569
Rv3890c	25.9712	3743.88	24.9425	7638.46	25.2494	6174.87	25.2025	6378.82	25.1543	6595.63						Rv3878	4813.33	97	95.224	Rv3841	7962.83	100	95.1172	Rv2428	6600.89	99	95.1848	Rv3288c	7378.3	99	95.1232	Rv2660c	7816.44	100	95.1409			Rv0172	90.4481	78.4668	71.7412	78.9163	79.7862	78.9163			Rv0172	78.9163
Rv1308	26.4	6323.77	26.0675	7962.86	26.3619	6493.11	26.0658	7972.05	26.375	6434.3						Rv0761c	4730.64	98	95.1748	Rv0986	7894.15	101	95.0684	Rv1308	6493.11	100	95.1362	Rv3280	7365.53	100	95.0739	Rv1783	7646.74	101	95.0923			Rv0174	89.5126	80.7129	77.8696	82.6108	81.6812	81.6812			Rv0174	81.6812
Rv1419	24.0237	2606.36	23.1025	4935.79	23.0969	4955.08	22.955	5467.15	23.5209	3693.13						Rv1479	4702.03	99	95.1256	Rv1109c	7704.94	102	95.0195	Rv1411c	6493.1	101	95.0875	Rv1479	7065.46	101	95.0246	Rv1411c	7502.91	102	95.0437			Rv0175	58.9857	57.1289	49.4163	54.4335	55.345	55.345			Rv0175	55.345
Rv3681c	27.005	1828.66	25.7163	4467.7	26.2044	3185.26	26.0075	3650.99	25.6309	4739.86						Rv2699c	4697.96	100	95.0763	Rv3890c	7638.46	103	94.9707	Rv2431c	6493.1	101	95.0875	Rv2193	7032.89	102	94.9754	Rv1390	7494.25	103	94.9951			Rv0178	88.5771	83.6914	76.7996	81.4778	82.5559	82.5559			Rv0178	82.5559
Rv2582	22.78	5620.83	23.0875	4541.86	23.7663	2837.33	23.2025	4193.89	22.7925	5572.34						Rv1630	4687.79	101	95.0271	Rv3280	7631.85	104	94.9219	Rv2934	6462.23	102	95.0389	Rv0046c	7028.85	103	94.9261	Rv1876	7489.37	104	94.9466			Rv0179c	71.7873	56.1523	56.4689	52.2167	56.171	56.171			Rv0179c	56.171
Rv1013	22.07	3594.48	21.685	4693.88	22.1138	3487.11	21.5975	4987.39	21.3459	5937.46						Rv3682	4653.4	102	94.9778	Rv0711	7520.27	105	94.873	Rv1093	6439.87	103	94.9903	Rv1390	6748.35	104	94.8768	Rv2389c	7412.45	105	94.898			Rv0182c	64.8941	70.5566	68.3366	65.9606	66.861	66.861			Rv0182c	66.861
Rv0140	22.8513	2336.8	19.735	20263.1	19.6319	21764.6	20.3425	13299.4	20.1918	14764						Rv1872c	4641.32	103	94.9286	Rv2657c	7500.74	106	94.8242	Rv3614c	6437.09	104	94.9416	Rv1783	6707.54	105	94.8276	Rv3248c	7399.62	106	94.8494			Rv0183	17.0852	5.17578	1.79961	6.05911	3.35277	5.17578			Rv0183	5.17578
Rv1783	22	3879.27	21.1675	6908.06	21.2813	6384.32	21.21	6707.54	21.0209	7646.74						Rv3874	4553.68	104	94.8794	Rv0046c	7207.67	107	94.7754	Rv1390	6414.83	105	94.893	Rv2663	6626.69	106	94.7783	Rv1479	7292.99	107	94.8008			Rv0184	18.71	14.5996	12.6459	6.00985	9.81535	12.6459			Rv0184	12.6459
Rv3878	23.0338	4813.33	23.1238	4522.22	23.5106	3458.52	22.8625	5419.99	22.5209	6867.79						Rv1099c	4459.97	105	94.8301	Rv2557	7201.42	108	94.7266	Rv1783	6384.32	106	94.8444	Rv2625c	6580.92	107	94.7291	Rv3229c	7259.37	108	94.7522			Rv0186	40.3742	50.4883	61.2354	54.6305	52.8669	52.8669			Rv0186	52.8669
Rv0700	22.4371	5459.24	23.0948	3460.53	24.1344	1683.44	23.6175	2408.75	23.3303	2939.3						Rv2934	4456.11	106	94.7809	Rv1303	7145.47	109	94.6777	Rv3280	6318.28	107	94.7957	Rv3682	6580.9	108	94.6798	Rv3288c	7247.33	109	94.7036			Rv0188	89.2171	98.4375	99.2704	98.1281	97.9106	98.1281			Rv0188	98.1281
Rv1390	20.7925	7585.71	20.605	8638.54	21.0344	6414.83	20.9612	6748.35	20.81	7494.25						Rv2657c	4398.57	107	94.7317	Rv3288c	7126.95	110	94.6289	Rv2629	6261.07	108	94.7471	Rv3874	6524.12	109	94.6305	Rv2882c	7122.83	110	94.655			Rv0189c	75.2339	75	75.6323	75.1724	70.068	75.1724			Rv0189c	75.1724
Rv3682	23.3875	4653.4	22.9863	6145.51	23.2219	5219.49	22.8875	6580.9	23.0558	5856.14						Rv1131	4330.5	108	94.6824	Rv2663	7065.46	111	94.5801	Rv2657c	6239.4	109	94.6984	Rv3890c	6378.82	110	94.5813	Rv3246c	6928.05	111	94.6064			Rv0191	9.20729	18.8965	12.9864	13.0049	19.3392	13.0049			Rv0191	13.0049
Rv1324	28.7362	3666.83	29.2125	2635.88	28.9819	3092.79	29.0508	2948.44	28.8266	3444.33						Rv2329c	4323	109	94.6332	Rv2389c	6986.32	112	94.5312	Rv3890c	6174.87	110	94.6498	Rv3246c	6367.75	111	94.532	Rv3878	6867.79	112	94.5578			Rv0192	85.2782	83.4473	82.7821	84.6305	82.6045	83.4473			Rv0192	83.4473
Rv0572c	21.895	2015.01	19.4063	11310	19.7344	9009.26	19.75	8912.22	19.4859	10702.3						Rv3601c	4319.26	110	94.5839	Rv2623	6950.08	113	94.4824	Rv0065	6121.6	111	94.6012	Rv3416	6327.42	112	94.4828	Rv2517c	6820.84	113	94.5092			Rv0193c	96.9473	92.5293	90.1265	93.1034	92.3226	92.5293			Rv0193c	92.5293
Rv3460c	20.4969	5183.44	20.6581	4635.29	20.4919	5201.43	20.8004	4199.94	20.6934	4523.21						Rv0705	4304.32	111	94.5347	Rv2934	6950.08	114	94.4336	Rv2623	5946.47	112	94.5525	Rv2882c	6323.77	113	94.4335	Rv0711	6784.98	114	94.4606			Rv0196	37.2723	21.4844	18.9202	20.8867	25.656	21.4844			Rv0196	21.4844
Rv2699c	21.9038	4697.96	20.995	8820.03	21.1044	8176.07	21.12	8088.03	20.2283	15005.8						Rv1981c	4285.71	112	94.4855	Rv3614c	6944.08	115	94.3848	Rv0967	5846.84	113	94.5039	Rv1794	6263.78	114	94.3842	Rv1305	6765.91	115	94.4121			Rv0198c	89.8572	85.3516	83.6576	83.2512	83.965	83.965			Rv0198c	83.965
Rv1829	24.5862	3930.01	23.8375	6603.75	24.2969	4802.91	24.1238	5415.27	24.0491	5703.01						Rv0284	4241.38	113	94.4362	Rv1783	6908.06	116	94.3359	Rv1303	5801.43	114	94.4553	Rv3841	6225.93	115	94.335	Rv3890c	6595.63	116	94.3635			Rv0202c	28.4097	24.5117	15.9533	19.3596	18.2216	19.3596			Rv0202c	19.3596
Rv2657c	24.5787	4398.57	23.8088	7500.74	24.0744	6239.4	23.595	8698.64	23.0225	12935.7						Rv2939	4234.04	114	94.387	Rv3874	6866.3	117	94.2871	Rv2621c	5786.38	115	94.4066	Rv3528c	6198.99	116	94.2857	Rv3280	6542.99	117	94.3149			Rv0203	38.7001	22.9004	19.6012	18.8177	23.0321	22.9004			Rv0203	22.9004
Rv0824c	30.115	1803.48	25.6063	41056.3	25.9894	31481	26.125	28656.5	26.3684	24206.9						Rv1794	4172.13	115	94.3378	Rv1479	6836.62	118	94.2383	Rv3246c	5771.35	116	94.358	Rv3614c	6156.18	117	94.2365	Rv3048c	6497.32	118	94.2663			Rv0204c	62.3831	57.2266	51.07	53.9901	51.0204	53.9901			Rv0204c	53.9901
Rv0040c	25.61	5336.09	26.0238	4005.64	27.1919	1782.51	26.58	2724.12	26.2909	3328.44						Rv0046c	3998.71	116	94.2885	Rv0823c	6707.55	119	94.1895	Rv3418c	5751.38	117	94.3093	Rv0986	6140.21	118	94.1872	Rv1109c	6490.3	119	94.2177			Rv0205	63.5647	50.0977	43.677	45.0246	46.2585	46.2585			Rv0205	46.2585
Rv1887	22.1025	3845.8	22.17	3670.01	22.6394	2650.77	22.0396	4017.23	21.6666	5202.56						Rv2890c	3985.45	117	94.2393	Rv1829	6603.75	120	94.1406	Rv3841	5746.39	118	94.2607	Rv1411c	6140.19	119	94.1379	Rv1308	6434.3	120	94.1691			Rv0206c	92.8607	90.5762	92.1693	91.4286	90.622	91.4286			Rv0206c	91.4286
Rv2329c	22.4087	4323	22.5113	4026.52	22.8919	3092.79	22.2275	4901.72	22.0109	5695.59						Rv1829	3930.01	118	94.1901	Rv3048c	6535.44	121	94.0918	Rv1094	5584.43	119	94.2121	Rv2623	5951.65	120	94.0887	Rv0815c	6374.64	121	94.1205			Rv0208c	45.7903	39.209	36.7704	34.6305	31.4869	36.7704			Rv0208c	36.7704
Rv0708	23.1412	5009.04	23.97	2820.17	24.1431	2501.26	24.075	2622.21	24.2983	2246.14						Rv1182	3916.42	119	94.1408	Rv3418c	6518.47	122	94.043	Rv3416	5521.88	120	94.1634	Rv2629	5879.89	121	94.0394	Rv2625c	6243.91	122	94.0719			Rv0211	99.7538	99.8535	99.8541	99.9015	99.8056	99.8535			Rv0211	99.8535
Rv1982c	29.185	3632.05	29.285	3388.82	29.7194	2507.78	30.1096	1913.48	29.7166	2512.67						Rv1783	3879.27	120	94.0916	Rv2629	6439.88	123	93.9941	Rv0046c	5521.87	121	94.1148	Rv0815c	5879.87	122	93.9901	Rv1335	6136.64	123	94.0233			Rv0212c	50.7632	45.7031	51.5078	50.1478	46.5015	50.1478			Rv0212c	50.1478
Rv0685	22.5325	5910.52	23.0325	4179.37	23.5444	2931.04	22.915	4534	22.9391	4459.01						Rv0710	3872.55	121	94.0423	Rv2882c	6378.8	124	93.9453	Rv1403c	5412.93	122	94.0661	Rv1094	5758.86	123	93.9409	Rv2557	6118.95	124	93.9747			Rv0213c	82.0286	75.5859	76.216	75.1232	79.8348	76.216			Rv0213c	76.216
Rv0761c	20.8588	4730.64	20.7425	5127.61	21.1419	3887.68	20.8871	4638.63	21.0441	4160.4						Rv1887	3845.8	122	93.9931	Rv0815c	6362.22	125	93.8965	Rv2878c	5412.92	123	94.0175	Rv3229c	5630.6	124	93.8916	Rv3528c	6093.82	125	93.9261			Rv0214	54.7021	50.5371	49.9514	47.3892	48.5909	49.9514			Rv0214	49.9514
Rv2928	24.3638	6177.55	25.1988	3463.02	26.0938	1862.23	25.51	2791	24.7908	4594.63						Rv0014c	3769.92	123	93.9439	Rv1403c	6198.99	126	93.8477	Rv1479	5403.55	124	93.9689	Rv2091c	5509.93	125	93.8424	Rv1013	5937.46	126	93.8776			Rv0215c	57.9517	54.0039	48.249	50.8374	53.8873	53.8873			Rv0215c	53.8873
Rv0188	25.1275	2155.89	21.75	22405.6	20.5638	50986.1	21.98	19103.8	22.0909	17689.8						Rv3890c	3743.88	124	93.8946	Rv3682	6145.51	127	93.7988	Rv1109c	5391.86	125	93.9202	Rv1419	5467.15	126	93.7931	Rv0249c	5896.87	127	93.829			Rv0217c	69.3255	58.7402	46.0117	54.1872	59.5238	58.7402			Rv0217c	58.7402
Rv0284	21.9913	4241.38	19.9675	17247.1	20.2544	14137	19.945	17518.3	19.7083	20641.1						Rv1636	3721.24	125	93.8454	Rv1872c	6087.23	128	93.75	Rv3048c	5375.53	126	93.8716	Rv3878	5419.99	127	93.7438	Rv3682	5856.14	128	93.7804			Rv0218	22.1566	21.9727	19.4066	22.9064	24.0525	22.1566			Rv0218	22.1566
Rv0249c	24.4163	5203.69	24.3813	5331.47	24.8144	3948.78	24.36	5410.58	24.2358	5896.87						Rv2932	3714.8	126	93.7962	Rv3515c	5998.2	129	93.7012	Rv2517c	5356.94	127	93.823	Rv2455c	5419.97	128	93.6946	Rv3515c	5855.71	129	93.7318			Rv0220	68.7839	59.0332	70.8171	63.5961	52.5267	63.5961			Rv0220	63.5961
Rv2934	22.355	4456.11	21.7138	6950.08	21.8188	6462.23	21.4175	8534.4	21.5158	7972.05						Rv2986c	3706.76	127	93.7469	Rv1794	5951.64	130	93.6523	Rv3682	5219.49	128	93.7743	Rv1829	5415.27	129	93.6453	Rv1611	5832.08	130	93.6832			Rv0221	22.8951	17.2363	21.4494	19.5567	15.5977	19.5567			Rv0221	19.5567
Rv0986	25.0263	5239.88	24.435	7894.15	25.2113	4609.25	24.7975	6140.21	24.3434	8411.39						Rv0644c	3679.56	128	93.6977	Rv0715	5936.17	131	93.6035	Rv3460c	5201.43	129	93.7257	Rv0249c	5410.58	130	93.5961	Rv2629	5795.15	131	93.6346			Rv0223c	23.9783	45.752	58.1712	53.7931	52.4295	52.4295			Rv0223c	52.4295
Rv3213c	22.03	2960.38	21.8325	3394.7	22.0344	2951.42	22.4867	2157.14	21.9509	3127.14						Rv1324	3666.83	129	93.6484	Rv2091c	5907.96	132	93.5547	Rv1872c	5120.95	130	93.677	Rv1394c	5410.58	131	93.5468	Rv0715	5775.1	132	93.586			Rv0224c	25.2093	17.9688	14.4942	19.4581	16.9096	17.9688			Rv0224c	17.9688
Rv2193	23.5069	5329.16	23.3913	5773.85	24.2012	3293.3	23.1067	7032.89	23.5854	5046.79						Rv0462	3632.05	130	93.5992	Rv2193	5773.85	133	93.5059	Rv2840c	5072.37	131	93.6284	Rv2557	5401.23	132	93.4975	Rv1829	5703.01	133	93.5374			Rv0228	13.0478	3.41797	6.61479	6.89655	5.78231	6.61479			Rv0228	6.61479
Rv0501	24.6875	5057.01	24.8088	4649.35	25.1738	3610.09	24.6825	5074.58	24.6558	5169.23						Rv1982c	3632.05	131	93.55	Rv2194	5748.89	134	93.457	Rv3127	5006.87	132	93.5798	Rv0715	5373.23	133	93.4483	Rv2329c	5695.59	134	93.4888			Rv0230c	80.1576	78.125	78.0156	76.4532	76.7736	78.0156			Rv0230c	78.0156
Rv2627c	30.8663	543.192	25.8013	18183.2	25.9388	16530.2	25.6375	20368.8	25.4534	23140.4						Rv1013	3594.48	132	93.5007	Rv1335	5664.83	135	93.4082	Rv1419	4955.08	133	93.5311	Rv2517c	5363.93	134	93.399	Rv2582	5572.34	135	93.4402			Rv0231	74.6923	68.7988	55.9339	67.2414	67.7843	67.7843			Rv0231	67.7843
Rv1854c	23.0712	2876.94	21.2988	9828.92	21.7088	7397.47	21.63	7812.5	21.6275	7826.05						Rv3048c	3594.48	132	93.5007	Rv1394c	5486.12	136	93.3594	Rv1806	4914.46	134	93.4825	Rv1109c	5323.78	135	93.3498	Rv1794	5457.67	136	93.3916			Rv0232	30.2806	36.377	43.5311	39.2611	39.8445	39.2611			Rv0232	39.2611
Rv1794	21.425	4172.13	20.9125	5951.64	21.3325	4448.39	20.8388	6263.78	21.0375	5457.67						Rv1440	3548.07	133	93.4515	Rv3416	5452.94	137	93.3105	Rv2882c	4821.67	135	93.4339	Rv1876	5253.54	136	93.3005	Rv2461c	5407.46	137	93.3431			Rv0233	60.906	69.0918	60.5545	61.6749	59.0379	60.906			Rv0233	60.906
Rv1630	22.2569	4687.79	22.2956	4563.56	22.8556	3095.47	22.43	4157.7	22.432	4151.99						Rv0066c	3499.22	134	93.4023	Rv0065	5429.37	138	93.2617	Rv0815c	4813.32	136	93.3852	Rv2660c	5244.42	137	93.2512	Rv3881c	5341.87	138	93.2945			Rv0237	12.26	12.793	2.09144	4.77833	6.3654	6.3654			Rv0237	6.3654
Rv0826	24.4838	3099.5	24.195	3786.29	24.3538	3391.76	24.2275	3701.95	24.3084	3499.98						Rv1909c	3439.11	135	93.353	Rv2517c	5354.62	139	93.2129	Rv1829	4802.91	137	93.3366	Rv2194	5226.28	138	93.202	Rv2194	5296.17	139	93.2459			Rv0238	23.1413	21.8262	54.1829	53.0049	51.895	51.895			Rv0238	51.895
Rv2194	23.6538	3242.34	22.8275	5748.89	23.3319	4052.77	22.965	5226.28	22.9458	5296.17						Rv0716	3421.28	136	93.3038	Rv0249c	5331.47	140	93.1641	Rv2389c	4722.44	138	93.2879	Rv2389c	5154.33	139	93.1527	Rv1403c	5250.1	140	93.1973			Rv0244c	96.7504	98.9258	98.93	98.7192	98.2021	98.7192			Rv0244c	98.7192
Rv0704	21.3198	5563.5	21.9865	3504.79	22.581	2320.99	22.0954	3249.84	22.1053	3227.62						Rv0483	3400.59	137	93.2546	Rv2660c	5294.64	141	93.1152	Rv3229c	4712.22	139	93.2393	Rv0193c	5137.98	140	93.1034	Rv1887	5202.56	141	93.1487			Rv0245	65.5835	72.2656	71.2062	69.7537	63.897	69.7537			Rv0245	69.7537
Rv0474	23.4738	2184.09	23.1525	2728.84	23.4344	2244.53	23.3938	2308.63	22.8666	3327						Rv3198A	3391.76	138	93.2053	Rv1876	5262.63	142	93.0664	Rv2876	4675.63	140	93.1907	Rv0501	5074.58	141	93.0542	Rv0501	5169.23	142	93.1001			Rv0246	74.0522	69.6777	70.428	72.266	71.7201	71.7201			Rv0246	71.7201
Rv0066c	21.6788	3499.22	21.1438	5070.15	21.6994	3449.55	21.4	4245.07	21.1259	5133.15						Rv2108	3380.02	139	93.1561	Rv3528c	5208.2	143	93.0176	Rv3881c	4663.49	141	93.142	Rv1872c	5058.47	142	93.0049	Rv0066c	5133.15	143	93.0515			Rv0249c	95.6672	93.1641	92.5097	93.5961	93.829	93.5961			Rv0249c	93.5961
Rv2939	21.9237	4234.04	21.8325	4510.49	22.5263	2788.59	21.895	4319.26	21.7484	4781.11						Rv0129c	3377.1	140	93.1068	Rv0761c	5127.61	144	92.9688	Rv1876	4649.36	142	93.0934	Rv0823c	5045.34	143	92.9557	Rv0430	5127.6	144	93.0029			Rv0251c	54.3082	90.4785	92.4611	90.0985	90.1846	90.1846			Rv0251c	90.1846
Rv1270c	22.5862	2638.16	21.7863	4593.31	22.3944	3013.44	22.0025	3953.94	21.9468	4109.64						Rv0643c	3374.17	141	93.0576	Rv0066c	5070.15	145	92.9199	Rv0986	4609.25	143	93.0447	Rv1013	4987.39	144	92.9064	Rv3854c	5118.72	145	92.9543			Rv0252	53.0773	70.0684	76.9455	81.6749	70.2624	70.2624			Rv0252	70.2624
Rv2932	22.2425	3714.8	22.0338	4293.13	22.1419	3983.15	21.83	4944.36	21.8209	4975.51						Rv1335	3368.33	142	93.0084	Rv1094	5052.61	146	92.8711	Rv0884c	4577.42	144	92.9961	Rv2932	4944.36	145	92.8571	Rv2193	5046.79	146	92.9057			Rv0256c	80.7976	70.7031	64.4455	69.4089	63.4597	69.4089			Rv0256c	69.4089
Rv0815c	23.5012	2798.27	22.3163	6362.22	22.7188	4813.32	22.43	5879.87	22.3134	6374.64						Rv2190c	3350.87	143	92.9591	Rv1623c	5046.07	147	92.8223	Rv0821c	4520.27	145	92.9475	Rv2329c	4901.72	146	92.8079	Rv0103c	4993.15	147	92.8571			Rv0257	51.4032	45.4102	45.8171	40.8374	45.967	45.8171			Rv0257	45.8171
Rv2557	28.24	1240.38	25.7025	7201.42	25.7619	6911.07	26.1175	5401.23	25.9375	6118.95						Rv3160c	3321.96	144	92.9099	Rv3132c	4996.03	148	92.7734	Rv1794	4448.39	146	92.8988	Rv3048c	4693.91	147	92.7586	Rv0046c	4981.26	148	92.8086			Rv0260c	11.4229	18.75	13.0837	22.5123	23.2264	18.75			Rv0260c	18.75
Rv3601c	21.35	4319.26	20.1563	9880.15	20.3194	8823.86	20.45	8060.05	20.2133	9496.85						Rv0206c	3313.34	145	92.8607	Rv0884c	4965.81	149	92.7246	Rv3197	4413.84	147	92.8502	Rv0103c	4653.41	148	92.7094	Rv2932	4975.51	149	92.76			Rv0261c	7.28705	14.0137	19.4553	23.7931	19.8737	19.4553			Rv0261c	19.4553
Rv0884c	23.0875	2263.07	21.9538	4965.81	22.0713	4577.42	22.105	4471.58	22.2659	3999.57						Rv2457c	3304.73	146	92.8114	Rv1419	4935.79	150	92.6758	Rv0103c	4293.14	148	92.8016	Rv0761c	4638.63	149	92.6601	Rv2091c	4958.3	150	92.7114			Rv0268c	65.3373	71.8262	69.9903	68.0296	73.6638	69.9903			Rv0268c	69.9903
Rv0483	23.71	3400.59	23.6813	3469.02	24.2663	2312.63	23.61	3644.66	23.2733	4602.6						Rv0476	3287.6	147	92.7622	Rv2455c	4861.53	151	92.627	Rv2194	4052.77	149	92.7529	Rv1335	4621.27	150	92.6108	Rv3416	4881.57	151	92.6628			Rv0269c	22.9444	17.4805	9.33852	9.01478	11.0787	11.0787			Rv0269c	11.0787
Rv3048c	21.34	3594.48	20.4775	6535.44	20.7594	5375.53	20.955	4693.91	20.4859	6497.32						Rv1483	3247.96	148	92.7129	Rv2876	4798.76	152	92.5781	Rv1335	4042.25	150	92.7043	Rv0685	4534	151	92.5616	Rv0823c	4851.01	152	92.6142			Rv0270	83.8011	90.0391	89.0078	89.1133	86.4431	89.0078			Rv0270	89.0078
Rv2663	23.535	2595.09	22.09	7065.46	22.0413	7308.28	22.1825	6626.69	21.7975	8653.5						Rv0951	3245.15	149	92.6637	Rv0193c	4759.42	153	92.5293	Rv0453	4042.25	151	92.6556	Rv0967	4526.16	152	92.5123	Rv3614c	4841.21	153	92.5656			Rv0273c	79.419	80.4199	79.0856	76.2562	78.5714	79.0856			Rv0273c	79.0856
Rv1404	23.6938	2661.12	22.905	4597.3	23.4394	3174.24	23.3896	3285.7	23.0341	4203.88						Rv2194	3242.34	150	92.6145	Rv3229c	4742.95	154	92.4805	Rv3141	3990.05	152	92.607	Rv1403c	4510.51	153	92.4631	Rv2878c	4814.36	154	92.517			Rv0275c	46.3811	41.0645	46.3521	40.4926	30.6608	41.0645			Rv0275c	41.0645
Rv2091c	21.3969	3179.74	20.5031	5907.96	21.1025	3899.48	20.6038	5509.93	20.7559	4958.3						Rv0759c	3219.94	151	92.5652	Rv1013	4693.88	155	92.4316	Rv2932	3983.15	153	92.5584	Rv3881c	4494.9	154	92.4138	Rv0967	4789.75	155	92.4684			Rv0284	94.4362	97.5586	97.5195	97.8818	98.2507	97.5586			Rv0284	97.5586
Rv0716	23.1512	3421.28	24.1838	1672.53	24.7369	1139.9	24.2575	1589.19	24.3683	1471.67						Rv1641	3217.15	152	92.516	Rv0103c	4681.69	156	92.3828	Rv0249c	3948.78	154	92.5097	Rv0709	4471.58	155	92.3645	Rv2455c	4782.84	156	92.4198			Rv0285	36.5337	46.9238	39.0078	49.8522	39.7959	39.7959			Rv0285	39.7959
Rv2890c	20.526	3985.45	20.8398	3206.49	21.2267	2452.27	20.9858	2897.79	20.962	2946.1						Rv1612	3203.25	153	92.4668	Rv1611	4673.6	157	92.334	Rv0251c	3909.63	155	92.4611	Rv0884c	4471.58	155	92.3645	Rv2939	4781.11	157	92.3712			Rv0287	97.8828	99.2676	99.2218	99.4581	99.1254	99.2218			Rv0287	99.2218
Rv0638	24.6562	3115.65	24.3675	3806.02	24.9194	2596.21	24.575	3296.16	24.2675	4079.19						Rv3193c	3201.86	154	92.4175	Rv0501	4649.35	158	92.2852	Rv2091c	3899.48	156	92.4125	Rv0065	4406.2	156	92.3153	Rv0193c	4770.77	158	92.3226			Rv0288	98.1782	99.1699	99.1732	99.2611	99.0768	99.1699			Rv0288	99.1699
Rv1636	23.42	3721.24	23.575	3342.17	24.4425	1831.83	23.9638	2552.72	23.7575	2945.03						Rv0718	3200.93	155	92.3683	Rv0476	4637.3	159	92.2363	Rv1990c	3896.11	157	92.3638	Rv1955	4341.77	157	92.266	Rv3681c	4739.86	159	92.2741			Rv0290	47.0212	69.8242	79.7665	76.9951	68.5131	69.8242			Rv0290	69.8242
Rv3130c	25.1513	403.191	19.3313	22777.4	19.7356	17209.8	19.755	16980.3	19.8775	15597.9						Rv0334	3189.4	156	92.3191	Rv3460c	4635.29	160	92.1875	Rv0761c	3887.68	158	92.3152	Rv3132c	4326.77	158	92.2167	Rv1872c	4729.61	160	92.2255			Rv0291	14.1802	40.5273	23.6868	32.7586	26.5792	26.5792			Rv0291	26.5792
Rv2215	22.8413	2427.61	22.0013	4345.53	22.3213	3481.08	22.12	4002.18	22.0408	4227.92						Rv2091c	3179.74	157	92.2698	Rv0709	4609.25	161	92.1387	Rv1331	3840.81	159	92.2665	Rv2939	4319.26	159	92.1675	Rv0709	4626.59	161	92.1769			Rv0296c	38.8479	20.5566	10.3113	16.2069	19.6307	19.6307			Rv0296c	19.6307
Rv2389c	27.3663	2504.52	25.8863	6986.32	26.4513	4722.44	26.325	5154.33	25.8008	7412.45						Rv0711	3129.18	158	92.2206	Rv1404	4597.3	162	92.0898	Rv1623c	3768.29	160	92.2179	Rv3515c	4259.81	160	92.1182	Rv0483	4602.6	162	92.1283			Rv0300	84.9828	82.7637	80.5447	79.7537	79.2517	80.5447			Rv0300	80.5447
Rv3127	25.6638	583.189	21.6813	9218.49	22.5619	5006.87	21.9525	7638.47	21.7734	8647.87						Rv0638	3115.65	159	92.1713	Rv1270c	4593.31	163	92.041	Rv0206c	3748.75	161	92.1693	Rv0066c	4245.07	161	92.069	Rv2928	4594.63	163	92.0797			Rv0302	31.0684	44.9219	39.1537	38.4236	37.2206	38.4236			Rv0302	38.4236
Rv1286	24.0888	1737.53	22.8813	4012.58	23.1806	3260.64	23.21	3194.93	23.6534	2349.49						Rv0826	3099.5	160	92.1221	Rv1630	4563.56	164	91.9922	Rv1804c	3713.18	162	92.1206	Rv1623c	4207.22	162	92.0197	Rv3132c	4578.4	164	92.0311			Rv0306	17.4791	13.2812	12.3054	20.1478	12.2935	13.2812			Rv0306	13.2812
Rv2445c	24.1262	3094.13	24.4488	2474.32	25.5244	1173.98	24.7475	2011.52	23.9834	3416.09						Rv2445c	3094.13	161	92.0729	Rv2582	4541.86	165	91.9434	Rv2455c	3695.54	163	92.072	Rv3460c	4199.94	163	91.9704	Rv1440	4557.63	165	91.9825			Rv0307c	10.6352	13.6719	4.7179	3.5468	4.42177	4.7179			Rv0307c	4.7179
Rv2457c	27.2113	3304.73	27.1844	3366.87	27.7962	2203.1	27.0562	3679.56	27.4209	2857.68						Rv3528c	3072.76	162	92.0236	Rv3878	4522.22	166	91.8945	Rv3132c	3627.33	164	92.0233	Rv2582	4193.89	164	91.9212	Rv3460c	4523.21	166	91.9339			Rv0308	88.1832	82.4707	77.3346	80.5419	80.758	80.758			Rv0308	80.758
Rv3863	25.555	2613.14	23.6475	9803.41	23.2838	12614.7	23.5675	10362.4	23.2459	12949.7						Rv2876	2984.85	163	91.9744	Rv2939	4510.49	167	91.8457	Rv0715	3622.62	165	91.9747	Rv1630	4157.7	165	91.8719	Rv0453	4499.75	167	91.8853			Rv0309	84.9335	78.8574	76.2646	78.1773	77.3567	78.1773			Rv0309	78.1773
Rv2660c	25.13	745.244	22.3013	5294.64	21.6794	8147.79	22.315	5244.42	21.7393	7816.44						Rv3213c	2960.38	164	91.9252	Rv0453	4498.78	168	91.7969	Rv0501	3610.09	166	91.9261	Rv2878c	4150.51	166	91.8227	Rv0065	4494.89	168	91.8367			Rv0310c	69.4732	50.0488	46.6926	46.1084	51.312	50.0488			Rv0310c	50.0488
Rv2190c	23.2463	3350.87	23.9963	1992.44	24.8594	1095.36	24.14	1803.48	23.8084	2269.45						Rv3915	2942.48	165	91.8759	Rv1955	4471.57	169	91.748	Rv3515c	3608.52	167	91.8774	Rv2108	4139.72	167	91.7734	Rv0685	4459.01	169	91.7881			Rv0311	43.6238	65.3809	65.2237	57.6847	61.9534	61.9534			Rv0311	61.9534
Rv3418c	20.9763	4974.44	20.5863	6518.47	20.7669	5751.38	21.7425	2924.7	20.2158	8426.6						Rv1846c	2937.39	166	91.8267	Rv3681c	4467.7	170	91.6992	Rv3206c	3597.6	168	91.8288	Rv1611	4128.98	168	91.7241	Rv3857c	4445.82	170	91.7396			Rv0312	38.9463	9.61914	13.7646	11.8227	12.8766	12.8766			Rv0312	12.8766
Rv3747	24.2037	5285.48	25.1937	2661.12	26.0144	1506.72	25.0963	2847.18	25.0029	3037.46						Rv1854c	2876.94	167	91.7774	Rv2621c	4408.11	171	91.6504	Rv3879c	3528.14	169	91.7802	Rv3857c	4072.13	169	91.6749	Rv2108	4430.12	171	91.691			Rv0313	69.1285	77.9785	77.4805	73.4975	74.4898	74.4898			Rv0313	74.4898
Rv3316	23.805	2695.93	23.5038	3321.96	24.0456	2281.78	23.5	3330.61	23.2634	3924.05						Rv3857c	2844.72	168	91.7282	Rv2630	4402.38	172	91.6016	Rv3160c	3506.81	170	91.7315	Rv1887	4017.23	170	91.6256	Rv2623	4331.43	172	91.6424			Rv0315	71.4426	52.7832	49.0759	55.8621	58.1147	55.8621			Rv0315	55.8621
Rv1099c	25.9537	4459.97	26.38	3319.09	26.5219	3008.22	26.3496	3389.8	26.2066	3743.07						Rv1194c	2839.79	169	91.679	Rv0430	4379.56	173	91.5527	Rv2744c	3488.63	171	91.6829	Rv3141	4016.07	171	91.5764	Rv2630	4316.45	173	91.5938			Rv0317c	34.2688	19.7266	17.072	13.0542	20.6997	19.7266			Rv0317c	19.7266
Rv1274	22.8825	2554.93	22.3438	3711.57	22.9381	2458.29	22.6125	3080.77	22.3484	3699.54						Rv1156	2827.51	170	91.6297	Rv3857c	4364.39	174	91.5039	Rv1013	3487.11	172	91.6342	Rv2215	4002.18	172	91.5271	Rv1194c	4252.42	174	91.5452			Rv0320	53.0281	53.5156	48.1031	50.2956	49.1254	50.2956			Rv0320	50.2956
Rv2986c	23.9956	3706.76	23.9294	3880.95	24.5219	2573.81	24.0363	3603.84	24.1759	3271.26						Rv0815c	2798.27	171	91.5805	Rv2215	4345.53	175	91.4551	Rv2215	3481.08	173	91.5856	Rv2461c	3988.33	173	91.4778	Rv3141	4242.6	175	91.4966			Rv0321	58.4441	57.4707	47.8113	52.7586	52.7697	52.7697			Rv0321	52.7697
Rv2334	23.1562	2402.5	22.39	4086.27	22.8269	3018.66	22.6525	3406.49	22.5883	3561.41						Rv2461c	2757.35	172	91.5313	Rv2932	4293.13	176	91.4062	Rv2461c	3473.54	174	91.537	Rv0206c	3981.44	174	91.4286	Rv2215	4227.92	176	91.448			Rv0324	0.246184	0.585938	0.0486381	2.06897	1.89504	0.585938			Rv0324	0.585938
Rv0053	24.3317	5148.38	25.1502	2919.21	26.2208	1389.87	25.6804	2021.42	25.1645	2890.47						Rv2146c	2707.64	173	91.482	Rv3881c	4278.29	177	91.3574	Rv3878	3458.52	175	91.4883	Rv1270c	3953.94	175	91.3793	Rv1404	4203.88	177	91.3994			Rv0327c	49.5815	61.0352	66.7802	64.1379	68.173	64.1379			Rv0327c	64.1379
Rv2716	22.3894	2275.86	22.2894	2439.2	22.3719	2303.63	22.5237	2073.45	22.3284	2374.04						Rv3316	2695.93	174	91.4328	Rv0685	4179.37	178	91.3086	Rv0066c	3449.55	176	91.4397	Rv0453	3845.8	176	91.33	Rv1804c	4176.65	178	91.3508			Rv0328	38.2078	45.3613	47.9086	42.4631	41.8853	42.4631			Rv0328	42.4631
Rv3528c	21.9113	3072.76	21.15	5208.2	21.8119	3291.87	20.8987	6198.99	20.9234	6093.82						Rv2641	2692.43	175	91.3836	Rv0821c	4086.27	179	91.2598	Rv3857c	3433.15	177	91.3911	Rv0821c	3840.25	177	91.2808	Rv0761c	4160.4	179	91.3022			Rv0330c	36.583	25.7812	17.2179	15.2217	23.3722	23.3722			Rv0330c	23.3722
Rv0710	22.4175	3872.55	23.17	2298.65	23.6444	1654.52	23.2088	2237.73	23.2366	2195						Rv0011c	2670.36	176	91.3343	Rv2334	4086.27	180	91.2109	Rv0491	3415.35	178	91.3424	Rv2936	3737.4	178	91.2315	Rv1630	4151.99	180	91.2536			Rv0331	29.4929	50.4395	52.0914	47.2906	48.6395	48.6395			Rv0331	48.6395
Rv1335	24.3338	3368.33	23.5838	5664.83	24.0706	4042.25	23.8775	4621.27	23.4683	6136.64						Rv1404	2661.12	177	91.2851	Rv1331	4079.2	181	91.1621	Rv1177	3415.35	179	91.2938	Rv0826	3701.95	179	91.1823	Rv1394c	4150.5	181	91.2051			Rv0334	92.3191	89.1113	89.3482	89.3103	89.6016	89.3482			Rv0334	89.3482
Rv3141	26.0425	2326.7	25.255	4016.07	25.2644	3990.05	25.255	4016.07	25.1758	4242.6						Rv2945c	2661.12	178	91.2358	Rv0717	4075.66	182	91.1133	Rv0826	3391.76	180	91.2451	Rv1177	3695.55	180	91.133	Rv1955	4126.59	182	91.1565			Rv0335c	19.7932	5.76172	4.57198	9.60591	5.97668	5.97668			Rv0335c	5.97668
Rv1297	23.7713	2629.04	23.5588	3046.24	23.5394	3087.43	23.525	3118.35	23.6834	2794.02						Rv1270c	2638.16	179	91.1866	Rv2878c	4065.07	183	91.0645	Rv2169c	3378.56	181	91.1965	Rv2457c	3679.56	181	91.0837	Rv1270c	4109.64	183	91.1079			Rv0336	50.32	70.3613	71.4981	65.6158	65.3547	65.6158			Rv0336	65.6158
Rv3857c	26.1425	2844.72	25.525	4364.39	25.8713	3433.15	25.625	4072.13	25.4983	4445.82						Rv1297	2629.04	180	91.1374	Rv3879c	4061.56	184	91.0156	Rv2193	3293.3	182	91.1479	Rv3681c	3650.99	182	91.0345	Rv0638	4079.19	184	91.0593			Rv0337c	31.3639	20.1172	18.3366	18.9163	20.5053	20.1172			Rv0337c	20.1172
Rv2878c	25.5	2429.71	24.7575	4065.07	24.3444	5412.92	24.7275	4150.51	24.5134	4814.36						Rv3863	2613.14	181	91.0881	Rv2329c	4026.52	185	90.9668	Rv3528c	3291.87	183	91.0992	Rv0483	3644.66	183	90.9852	Rv3824c	4041.66	185	91.0107			Rv0338c	90.0542	83.0566	79.037	79.1626	80.2235	80.2235			Rv0338c	80.2235
Rv1981c	21.3562	4285.71	21.7925	3167.37	22.1869	2409.79	22.1946	2396.95	21.9466	2846.57						Rv1419	2606.36	182	91.0389	Rv3141	4016.07	186	90.918	Rv1223	3264.89	184	91.0506	Rv3197	3641.5	184	90.936	Rv1984c	4034.67	186	90.9621			Rv0339c	32.4963	27.4414	18.2393	23.8424	23.4208	23.8424			Rv0339c	23.8424
Rv0014c	25.9413	3769.92	26.5688	2440.26	27.2394	1533.05	26.69	2243.56	26.5409	2487.76						Rv2663	2595.09	183	90.9897	Rv1286	4012.58	187	90.8691	Rv1286	3260.64	185	91.0019	Rv2986c	3603.84	185	90.8867	Rv3879c	4025.06	187	90.9135			Rv0341	3.3481	9.7168	3.93969	5.27094	3.44995	3.93969			Rv0341	3.93969
Rv0644c	22.8963	3679.56	23.59	2274.87	24.1838	1507.37	23.6475	2185.99	23.4093	2578.46						Rv0503c	2590.6	184	90.9404	Rv0040c	4005.64	188	90.8203	Rv0476	3252.18	186	90.9533	Rv2876	3553.2	186	90.8374	Rv0884c	3999.57	188	90.8649			Rv0344c	6.74545	9.57031	3.25875	6.55172	6.31681	6.55172			Rv0344c	6.55172
Rv1483	26.8362	3247.96	27.4438	2131.74	27.8338	1626.79	27.45	2122.53	27.2108	2505.24						Rv1274	2554.93	185	90.8912	Rv1177	3964.2	189	90.7715	Rv0569	3221.33	187	90.9047	Rv0476	3541.93	187	90.7882	Rv1177	3979.12	189	90.8163			Rv0346c	84.2442	71.1914	67.1693	70.0985	71.137	71.137			Rv0346c	71.137
Rv0476	25.7287	3287.6	25.2325	4637.3	25.7444	3252.18	25.6213	3541.93	25.5041	3841.64						Rv2185c	2526.31	186	90.8419	Rv2986c	3880.95	190	90.7227	Rv1956	3215.75	188	90.856	Rv1440	3505.29	188	90.7389	Rv3316	3924.05	190	90.7677			Rv0347	71.2457	73.3398	76.7023	70.936	69.0476	71.2457			Rv0347	71.2457
Rv0334	22.0725	3189.4	22.035	3273.39	22.3006	2722.92	22.1225	3080.77	22.0084	3334.21						Rv2389c	2504.52	187	90.7927	Rv1440	3865.85	191	90.6738	Rv3681c	3185.26	189	90.8074	Rv3824c	3460.04	189	90.6897	Rv0011c	3913.02	191	90.7191			Rv0354c	33.3333	32.666	29.3288	27.6355	33.8678	32.666			Rv0354c	32.666
Rv0206c	24.5375	3313.34	24.335	3812.62	24.3594	3748.75	24.2725	3981.44	24.3584	3751.18						Rv0049	2493.69	188	90.7435	Rv3197	3860.83	192	90.625	Rv1404	3174.24	190	90.7588	Rv1795	3436.14	190	90.6404	Rv0476	3841.64	192	90.6706			Rv0355c	39.4387	33.0078	37.5486	33.5961	36.7347	36.7347			Rv0355c	36.7347
Rv2461c	25.0375	2757.35	24.665	3569.65	24.7044	3473.54	24.505	3988.33	24.0658	5407.46						Rv3849	2474.32	189	90.6942	Rv0206c	3812.62	193	90.5762	Rv1161	3137.32	191	90.7101	Rv1331	3428.2	191	90.5911	Rv0206c	3751.18	193	90.622			Rv0356c	69.6701	67.7246	53.5992	53.6946	57.483	57.483			Rv0356c	57.483
Rv2030c	26.3188	509.458	21.345	16008.7	21.6613	12857.5	21.675	12735.5	21.7659	11957.5						Rv3879c	2467.9	190	90.645	Rv0638	3806.02	194	90.5273	Rv0709	3135.96	192	90.6615	Rv0951	3424.25	192	90.5419	Rv2621c	3750.1	194	90.5734			Rv0357c	23.8306	18.6523	14.6887	19.1626	17.2012	18.6523			Rv0357c	18.6523
Rv0643c	22.5913	3374.17	23.4313	1884.96	24.2394	1076.54	23.5375	1751.13	23.1783	2246.14						Rv2840c	2448.73	191	90.5958	Rv0251c	3799.42	195	90.4785	Rv1630	3095.47	193	90.6128	Rv3193c	3420.29	193	90.4926	Rv1099c	3743.07	195	90.5248			Rv0359	12.5062	2.68555	1.55642	1.33005	1.84645	1.84645			Rv0359	1.84645
Rv1888c	22.4363	2233.85	21.845	3365.41	21.9944	3034.4	22.0925	2834.88	21.9934	3036.36						Rv0952	2440.26	192	90.5465	Rv0826	3786.29	196	90.4297	Rv1324	3092.79	194	90.5642	Rv2621c	3414.37	194	90.4433	Rv1331	3721.24	196	90.4762			Rv0361	82.0778	78.9062	71.0117	74.8276	71.4286	74.8276			Rv0361	74.8276
Rv0759c	20.4387	3219.94	20.59	2899.46	20.8919	2352.04	20.6746	2734.35	20.4766	3136.65						Rv1837c	2440.26	193	90.4973	Rv0951	3773.19	197	90.3809	Rv2329c	3092.79	195	90.5156	Rv2334	3406.49	195	90.3941	Rv3016	3719.09	197	90.4276			Rv0364	75.5785	63.6719	59.144	63.6453	67.2012	63.6719			Rv0364	63.6719
Rv2185c	21.6188	2526.31	21.7237	2348.98	22.2962	1579.57	21.4425	2854.59	21.5979	2563.06						Rv0172	2440.26	194	90.4481	Rv1274	3711.57	198	90.332	Rv1297	3087.43	196	90.4669	Rv1099c	3389.8	196	90.3448	Rv1274	3699.54	198	90.379			Rv0375c	0.984737	6.34766	17.1206	10.197	11.1759	10.197			Rv0375c	10.197
Rv0952	21.8537	2440.26	21.85	2446.61	22.3194	1767.13	21.7863	2557.15	21.7841	2561.03						Rv2626c	2436.03	195	90.3988	Rv2115c	3706.77	199	90.2832	Rv1888c	3034.4	197	90.4183	Rv3316	3330.61	197	90.2956	Rv1419	3693.13	199	90.3304			Rv0379	64.5987	66.5039	82.0039	75.7143	72.8377	72.8377			Rv0379	72.8377
Rv0462	23.1	3632.05	23.2625	3245.15	23.7144	2372.5	23.4821	2786.98	23.51	2733.57						Rv2878c	2429.71	196	90.3496	Rv1887	3670.01	200	90.2344	Rv2334	3018.66	198	90.3696	Rv1990c	3299.01	198	90.2463	Rv2338c	3604.61	200	90.2818			Rv0383c	96.8488	97.0215	97.8113	97.2414	97.1331	97.1331			Rv0383c	97.1331
Rv3879c	24.8725	2467.9	24.1538	4061.56	24.3569	3528.14	24.4775	3245.15	24.1668	4025.06						Rv2215	2427.61	197	90.3003	Rv1990c	3657.32	201	90.1855	Rv1270c	3013.44	199	90.321	Rv0638	3296.16	199	90.197	Rv2334	3561.41	201	90.2332			Rv0384c	4.57903	5.85938	4.0856	2.70936	4.56754	4.56754			Rv0384c	4.56754
Rv2455c	21.2088	1761.78	19.7444	4861.53	20.14	3695.54	19.5875	5419.97	19.7679	4782.84						Rv3116	2423.4	198	90.2511	Rv2936	3614.78	202	90.1367	Rv1099c	3008.22	200	90.2724	Rv0430	3285.7	200	90.1478	Rv0251c	3524.58	202	90.1846			Rv0386	52.2403	48.7793	33.0253	39.7044	40.2332	40.2332			Rv0386	40.2332
Rv3614c	23.1837	1684.17	21.14	6944.08	21.2494	6437.09	21.3138	6156.18	21.6604	4841.21						Rv2334	2402.5	199	90.2019	Rv2461c	3569.65	203	90.0879	Rv2780	3004.31	201	90.2237	Rv1404	3285.7	200	90.1478	Rv1990c	3520.51	203	90.1361			Rv0389	10.7336	25.2441	18.823	10.936	14.5287	14.5287			Rv0389	14.5287
Rv1641	24.19	3217.15	24.465	2658.82	24.6869	2279.8	24.3758	2828.33	24.3891	2802.52						Rv2130c	2383.83	200	90.1526	Rv0270	3566.55	204	90.0391	Rv2630	2964.23	202	90.1751	Rv0251c	3284.76	201	90.0985	Rv3858c	3514.41	204	90.0875			Rv0392c	46.9227	51.1719	56.0311	53.7438	49.0282	51.1719			Rv0392c	51.1719
Rv0103c	23.8762	2084.26	22.7088	4681.69	22.8338	4293.14	22.7175	4653.41	22.6158	4993.15						Rv2430c	2380.74	201	90.1034	Rv0011c	3544.99	205	89.9902	Rv0193c	2961.67	203	90.1265	Rv1804c	3279.08	202	90.0493	Rv0826	3499.98	205	90.0389			Rv0394c	25.16	24.0723	21.1576	23.1527	20.5539	23.1527			Rv0394c	23.1527
Rv2840c	22.8438	2448.73	22.7181	2671.52	21.7931	5072.37	22.7788	2561.58	22.7484	2615.97						Rv0338c	2361.22	202	90.0542	Rv0704	3504.79	206	89.9414	Rv3213c	2951.42	204	90.0778	Rv3849	3279.06	203	90	Rv3193c	3487.87	206	89.9903			Rv0397	0	4.39453	4.32879	0	1.99223	1.99223			Rv0397	1.99223
Rv3193c	22.5519	3201.86	22.4731	3381.49	22.9856	2370.45	22.4567	3420.29	22.4284	3487.87						Rv3593	2344.91	203	90.0049	Rv3824c	3484.1	207	89.8926	Rv0685	2931.04	205	90.0292	Rv2390c	3275.28	204	89.9507	Rv1471	3458.03	207	89.9417			Rv0398c	15.3619	26.5625	11.7704	7.9803	7.9689	11.7704			Rv0398c	11.7704
Rv1363c	33.2112	286.089	31.4062	999.679	32.5869	441.018	30.3158	2128.67	33.0166	327.422						Rv0140	2336.8	204	89.9557	Rv0483	3469.02	208	89.8438	Rv2115c	2908.27	206	89.9805	Rv0704	3249.84	205	89.9015	Rv1324	3444.33	208	89.8931			Rv0399c	67.7006	65.918	80.8852	77.734	73.8095	73.8095			Rv0399c	73.8095
Rv0011c	24.4088	2670.36	24	3544.99	24.4769	2547.19	24.165	3161.89	23.8575	3913.02						Rv3141	2326.7	205	89.9065	Rv2928	3463.02	209	89.7949	Rv2500c	2901.97	207	89.9319	Rv3879c	3245.15	206	89.8522	Rv2445c	3416.09	209	89.8445			Rv0400c	41.7036	58.8379	64.251	59.7044	56.0253	58.8379			Rv0400c	58.8379
Rv3915	27.5188	2942.48	27.8675	2310.62	27.9244	2221.31	27.6825	2626.77	27.4183	3154.58						Rv0198c	2318.65	206	89.8572	Rv0700	3460.53	210	89.7461	Rv1194c	2900.72	208	89.8833	Rv1223	3217.15	207	89.803	Rv2876	3399.6	210	89.7959			Rv0403c	54.4559	45.166	38.9105	49.9015	52.2352	49.9015			Rv0403c	49.9015
Rv1795	26.1513	1820.75	25.265	3365.41	25.5138	2832.41	25.235	3436.14	25.4134	3036.36						Rv2936	2295.66	207	89.808	Rv0451c	3430.18	211	89.6973	Rv0430	2876.94	209	89.8346	Rv1286	3194.93	208	89.7537	Rv0645c	3371.25	211	89.7473			Rv0404	77.4988	66.8945	60.3113	66.4039	70.8455	66.8945			Rv0404	66.8945
Rv0599c	26.8075	2018.5	26.7875	2046.68	27.6212	1148.33	27.6888	1095.84	27.6666	1112.82						Rv1984c	2292.68	208	89.7587	Rv3503c	3405.01	212	89.6484	Rv3596c	2871.95	210	89.786	Rv3858c	3183.88	209	89.7044	Rv3197	3335.42	212	89.6987			Rv0406c	23.2398	1.12305	0.729572	2.11823	0.0971817	1.12305			Rv0406c	1.12305
Rv1194c	22.485	2839.79	22.305	3217.16	22.4544	2900.72	22.3438	3131.89	21.9025	4252.42						Rv3858c	2284.75	209	89.7095	Rv3213c	3394.7	213	89.5996	Rv3139	2838.55	211	89.7374	Rv0011c	3161.89	210	89.6552	Rv2780	3334.45	213	89.6501			Rv0407	71.0487	71.875	66.2938	68.5714	68.7075	68.7075			Rv0407	68.7075
Rv2936	22.8169	2295.66	22.1619	3614.78	22.6712	2539.48	22.1137	3737.4	22.3989	3067.21						Rv0170	2282.77	210	89.6603	Rv1982c	3388.82	214	89.5508	Rv2582	2837.33	212	89.6887	Rv1194c	3131.89	211	89.6059	Rv0334	3334.21	214	89.6016			Rv0410c	63.7125	78.7109	81.9066	76.1576	78.2313	78.2313			Rv0410c	78.2313
Rv3824c	26.3925	1600.24	25.27	3484.1	25.8169	2384.87	25.28	3460.04	25.0558	4041.66						Rv2299c	2279.8	211	89.611	Rv2108	3381.49	215	89.502	Rv1795	2832.41	213	89.6401	Rv1297	3118.35	212	89.5567	Rv0040c	3328.44	215	89.553			Rv0411c	64.0079	67.334	66.9747	60.6404	54.7133	64.0079			Rv0411c	64.0079
Rv0705	23.115	4304.32	23.8025	2672.68	24.4519	1703.98	23.5838	3110.26	23.7091	2851.5						Rv2716	2275.86	212	89.5618	Rv3193c	3381.49	215	89.502	Rv0564c	2818.95	214	89.5914	Rv0705	3110.26	213	89.5074	Rv0474	3327	216	89.5044			Rv0412c	69.0793	65.2344	63.1809	63.4975	59.6696	63.4975			Rv0412c	63.4975
Rv2517c	27.19	959.786	24.71	5354.62	24.7094	5356.94	24.7075	5363.93	24.3608	6820.84						Rv0174	2267	213	89.5126	Rv2457c	3366.87	216	89.4531	Rv2939	2788.59	215	89.5428	Rv2169c	3102.19	214	89.4581	Rv1156	3301.87	217	89.4558			Rv0413	4.92368	14.209	11.1868	6.99507	7.48299	7.48299			Rv0413	7.48299
Rv3679	22.3344	2065.38	22.0731	2475.4	22.3506	2042.25	22.2017	2264.38	21.9034	2784.36						Rv0884c	2263.07	214	89.4633	Rv1888c	3365.41	217	89.4043	Rv3503c	2765.73	216	89.4942	Rv2935	3102.18	215	89.4089	Rv2986c	3271.26	218	89.4072			Rv0415	19.8424	35.8398	45.9144	35.2217	29.4461	35.2217			Rv0415	35.2217
Rv3161c	29.0487	735.621	28.31	1227.55	27.4519	2225.16	28.7875	881.654	28.685	946.572						Rv3260c	2257.2	215	89.4141	Rv1795	3365.41	218	89.3555	Rv1156	2739.49	217	89.4455	Rv1274	3080.77	216	89.3596	Rv1223	3265.59	219	89.3586			Rv0417	59.1827	71.2891	71.4494	64.8276	67.1526	67.1526			Rv0417	67.1526
Rv1331	20.1925	2231.92	19.3225	4079.2	19.4094	3840.81	19.5733	3428.2	19.455	3721.24						Rv1888c	2233.85	216	89.3648	Rv1156	3359.59	219	89.3066	Rv0563	2734.75	218	89.3969	Rv0334	3080.77	217	89.3103	Rv1094	3231.82	220	89.31			Rv0419	86.1152	85.0098	85.3599	84.2857	85.4713	85.3599			Rv0419	85.3599
Rv0065	24.1312	1911.27	22.625	5429.37	22.4519	6121.6	22.9263	4406.2	22.8975	4494.89						Rv1331	2231.92	217	89.3156	Rv1636	3342.17	220	89.2578	Rv0334	2722.92	219	89.3482	Rv0491	3075.43	218	89.2611	Rv0704	3227.62	221	89.2614			Rv0421c	6.49926	1.41602	1.6537	0.935961	0	1.41602			Rv0421c	1.41602
Rv3116	25.0288	2423.4	25.0275	2425.5	25.3388	1954.82	24.98	2506.7	24.6633	3121.95						Rv0474	2184.09	218	89.2664	Rv0967	3321.96	221	89.209	Rv0451c	2711.16	220	89.2996	Rv1156	3039.22	219	89.2118	Rv0821c	3208.11	222	89.2128			Rv0423c	97.3904	97.3633	97.5681	96.6502	97.5219	97.3904			Rv0423c	97.3904
Rv3849	25.3188	2474.32	25.1737	2735.94	25.8956	1658.82	24.9125	3279.06	27.7054	473.149						Rv0188	2155.89	219	89.2171	Rv3316	3321.96	221	89.209	Rv0717	2706.46	221	89.251	Rv0451c	3026.08	220	89.1626	Rv0951	3187.55	223	89.1642			Rv0424c	84.6381	81.5918	76.8482	78.3744	77.1623	78.3744			Rv0424c	78.3744
Rv2243	30.305	1932.92	29.8563	2638.16	29.9838	2415.02	29.8375	2672.68	29.6643	3013.65						Rv0147	2135.44	220	89.1679	Rv1099c	3319.09	222	89.1602	Rv3675	2684.28	222	89.2023	Rv0270	3001.72	221	89.1133	Rv3915	3154.58	224	89.1156			Rv0427c	57.6563	47.0703	46.5953	47.0936	49.2711	47.0936			Rv0427c	47.0936
Rv3826	27.7613	2027.26	27.7425	2053.78	28.3219	1374.5	27.6125	2247.44	27.1883	3015.61						Rv0103c	2084.26	221	89.1187	Rv0334	3273.39	223	89.1113	Rv1440	2658.82	223	89.1537	Rv3206c	2975.82	222	89.064	Rv0759c	3136.65	225	89.0671			Rv0428c	15.0172	9.17969	5.05837	8.52217	7.09427	8.52217			Rv0428c	8.52217
Rv1094	26.2688	810.584	23.6288	5052.61	23.4844	5584.43	23.44	5758.86	24.2734	3231.82						Rv0714	2065.98	222	89.0694	Rv0462	3245.15	224	89.0625	Rv1887	2650.77	224	89.1051	Rv1904	2968.09	223	89.0148	Rv3213c	3127.14	226	89.0185			Rv0429c	67.7499	48.584	35.9436	45.3202	46.7444	46.7444			Rv0429c	46.7444
Rv1984c	24.6388	2292.68	24.1925	3123.76	24.6013	2353.05	24.28	2939.94	23.8233	4034.67						Rv3679	2065.38	223	89.0202	Rv1471	3219.94	225	89.0137	Rv0951	2624.48	225	89.0564	Rv1324	2948.44	224	88.9655	Rv3116	3121.95	227	88.9699			Rv0430	97.9813	91.5527	89.8346	90.1478	93.0029	91.5527			Rv0430	91.5527
Rv3858c	24.8638	2284.75	24.4575	3027.83	24.6944	2569.36	24.385	3183.88	24.2425	3514.41						Rv2647	2044.91	224	88.971	Rv1194c	3217.16	226	88.9648	Rv0270	2619.94	226	89.0078	Rv1984c	2939.94	225	88.9163	Rv3596c	3111.15	228	88.9213			Rv0439c	64.7464	57.5684	52.7724	55.3695	61.2245	57.5684			Rv0439c	57.5684
Rv0714	25.839	2065.98	26.909	984.066	27.4981	654.135	27.505	651.025	27.0653	882.991						Rv3826	2027.26	225	88.9217	Rv3675	3211.58	227	88.916	Rv0638	2596.21	227	88.9591	Rv0569	2934.84	226	88.867	Rv2936	3067.21	229	88.8727			Rv0440	99.2122	97.6562	97.6167	95.3202	98.3965	97.6562			Rv0440	97.6562
Rv1322A	23.5875	1775.57	23.37	2064.49	23.4269	1984.68	23.0858	2513.94	23.8466	1483.72						Rv3675	2020.25	226	88.8725	Rv2780	3208.8	228	88.8672	Rv2986c	2573.81	228	88.9105	Rv3418c	2924.7	227	88.8177	Rv3747	3037.46	230	88.8241			Rv0443	32.0532	29.9316	28.4047	34.2857	24.1011	29.9316			Rv0443	29.9316
Rv1904	23.4138	575.16	23.225	655.554	21.4244	2283.76	21.0463	2968.09	21.2916	2503.98						Rv0599c	2018.5	227	88.8232	Rv2890c	3206.49	229	88.8184	Rv3858c	2569.36	229	88.8619	Rv3016	2909.54	228	88.7685	Rv1888c	3036.36	231	88.7755			Rv0444c	41.3589	38.2812	24.9514	33.2512	30.5637	33.2512			Rv0444c	33.2512
Rv1806	29.8438	1190.89	27.0588	8207.99	27.7988	4914.46	26.8725	9339.14	26.1908	14979.8						Rv0572c	2015.01	228	88.774	Rv1981c	3167.37	230	88.7695	Rv1611	2556.04	230	88.8132	Rv2890c	2897.79	229	88.7192	Rv1795	3036.36	232	88.7269			Rv0445c	57.4101	51.4648	53.0156	58.4236	57.7745	57.4101			Rv0445c	57.4101
Rv2130c	28.5775	2383.83	28.8238	2009.77	28.9088	1894.78	28.9675	1819.18	29.0683	1696.37						Rv3458c	2011.52	229	88.7248	Rv0147	3134.61	231	88.7207	Rv3016	2556.04	231	88.7646	Rv2185c	2854.59	230	88.67	Rv2500c	3034.61	233	88.6783			Rv0451c	88.3309	89.6973	89.2996	89.1626	85.7143	89.1626			Rv0451c	89.1626
Rv3132c	23.5913	731.807	20.82	4996.03	21.2819	3627.33	21.0275	4326.77	20.9459	4578.4						Rv0645c	1976.96	230	88.6755	Rv1984c	3123.76	232	88.6719	Rv0011c	2547.19	232	88.716	Rv3747	2847.18	231	88.6207	Rv3826	3015.61	234	88.6297			Rv0452	16.2974	17.4805	10.1167	6.84729	8.94072	10.1167			Rv0452	10.1167
Rv1440	22.3588	3548.07	22.235	3865.85	22.775	2658.82	22.3762	3505.29	21.9975	4557.63						Rv1880c	1961.6	231	88.6263	Rv2169c	3115.65	233	88.623	Rv2936	2539.48	233	88.6673	Rv1888c	2834.88	232	88.5714	Rv2243	3013.65	235	88.5811			Rv0453	86.4106	91.7969	92.6556	91.33	91.8853	91.7969			Rv0453	91.7969
Rv3667	22.71	1946.37	22.2913	2601.84	22.7113	1944.68	22.5375	2193.58	22.3709	2462.02						Rv0178	1956.51	232	88.5771	Rv0645c	3102.18	234	88.5742	Rv2219	2533.99	234	88.6187	Rv3596c	2834.87	233	88.5222	Rv2930	3004.96	236	88.5326			Rv0454	34.2196	36.8164	33.3658	32.4631	26.482	33.3658			Rv0454	33.3658
Rv1837c	23.4087	2440.26	23.09	3043.62	23.4119	2434.98	23.3571	2529.23	23.1941	2831.81						Rv3667	1946.37	233	88.5278	Rv1996	3064.78	235	88.5254	Rv1908c	2530.69	235	88.57	Rv1641	2828.33	234	88.4729	Rv0717	2989.38	237	88.484			Rv0456A	11.1275	18.1152	18.2879	13.6453	13.2653	13.6453			Rv0456A	13.6453
Rv0989c	28.9088	1544.39	28.915	1537.71	28.4594	2108.78	28.92	1532.4	28.8693	1587.23						Rv2243	1932.92	234	88.4786	Rv1297	3046.24	236	88.4766	Rv1880c	2507.78	236	88.5214	Rv2630	2825.07	235	88.4236	Rv1623c	2948.22	238	88.4354			Rv0456c	32.1024	25.5859	20.8658	26.6995	27.794	26.6995			Rv0456c	26.6995
Rv2940c	23.0194	1785.6	23.0631	1732.27	23.8031	1037.18	23.4867	1291.56	23.2704	1500.42						Rv0169	1912.93	235	88.4293	Rv1837c	3043.62	237	88.4277	Rv1982c	2507.78	237	88.4728	Rv2115c	2805.55	236	88.3744	Rv2890c	2946.1	239	88.3868			Rv0458	20.1871	19.5801	20.5739	14.2857	10.6414	19.5801			Rv0458	19.5801
Rv2380c	25.4213	939.22	20.9475	20868.9	21.0081	20010.1	21.195	17579.1	21.1309	18377.2						Rv0065	1911.27	236	88.3801	Rv3858c	3027.83	238	88.3789	Rv0708	2501.26	238	88.4241	Rv1161	2800.69	237	88.3251	Rv1636	2945.03	240	88.3382			Rv0460	85.4751	76.0254	73.6868	75.9606	76.0447	76.0254			Rv0460	76.0254
Rv1467c	25.8212	1871.94	25.3338	2624.48	25.7669	1943.84	25.6125	2163.38	25.3884	2526.86						Rv0451c	1884.96	237	88.3309	Rv3596c	3012.12	239	88.3301	Rv2935	2475.39	239	88.3755	Rv0147	2796.65	238	88.2759	Rv0700	2939.3	241	88.2896			Rv0461	67.8976	57.9102	51.7996	56.4039	56.4626	56.4626			Rv0461	56.4626
Rv1248c	24.2662	1536.38	23.59	2455.1	23.6744	2315.64	23.8575	2039.6	23.6683	2325.35						Rv1467c	1871.94	238	88.2816	Rv1880c	2986.15	240	88.2812	Rv1274	2458.29	240	88.3268	Rv2928	2791	239	88.2266	Rv0053	2890.47	242	88.241			Rv0462	93.5992	89.0625	87.8891	88.1281	87.6093	88.1281			Rv0462	88.1281
Rv3675	22.9262	2020.25	22.2575	3211.58	22.5163	2684.28	22.815	2182.21	22.9459	1992.87						Rv3810	1870.32	239	88.2324	Rv2338c	2968.08	241	88.2324	Rv2890c	2452.27	241	88.2782	Rv1880c	2788.59	240	88.1773	Rv1926c	2877.77	243	88.1924			Rv0465c	27.5726	46.0449	43.1907	39.1626	45.481	43.1907			Rv0465c	43.1907
Rv2945c	23.7238	2661.12	24.89	1185.74	25.6306	709.641	24.2304	1873.02	24.5959	1453.82						Rv0308	1847.77	240	88.1832	Rv1956	2939.94	242	88.1836	Rv1837c	2434.98	242	88.2296	Rv0462	2786.98	241	88.1281	Rv2457c	2857.68	244	88.1438			Rv0466	69.4239	64.0137	60.3599	59.9015	62.5364	62.5364			Rv0466	62.5364
Rv3593	21.0412	2344.91	21.3013	1958.21	21.6719	1514.57	21.395	1835.01	21.0484	2333.26						Rv3681c	1828.66	241	88.1339	Rv0053	2919.21	243	88.1348	Rv0147	2426.55	243	88.1809	Rv0759c	2734.35	242	88.0788	Rv0705	2851.5	245	88.0952			Rv0467	95.421	97.2168	97.9086	97.5862	96.5986	97.2168			Rv0467	97.2168
Rv3881c	26.5787	1749.61	25.2888	4278.29	25.1644	4663.49	25.2175	4494.9	24.9684	5341.87						Rv1795	1820.75	242	88.0847	Rv0759c	2899.46	244	88.0859	Rv2043c	2423.4	244	88.1323	Rv1926c	2728.83	243	88.0296	Rv1981c	2846.57	246	88.0466			Rv0468	97.0458	97.9492	97.4708	97.734	97.7162	97.7162			Rv0468	97.7162
Rv0129c	22.94	3377.1	23.62	2107.86	24.0863	1525.76	23.4175	2425.5	23.6568	2054.82						Rv0692	1812.88	243	88.0355	Rv3016	2876.94	245	88.0371	Rv2243	2415.02	245	88.0837	Rv0040c	2724.12	244	87.9803	Rv1956	2834.87	247	87.9981			Rv0469	99.0153	98.6816	97.3249	98.1773	98.688	98.6816			Rv0469	98.6816
Rv2780	23.5962	1478.91	22.4788	3208.8	22.5738	3004.31	22.7225	2709.98	22.4233	3334.45						Rv2993c	1804.26	244	87.9862	Rv3206c	2866.98	246	87.9883	Rv1981c	2409.79	246	88.035	Rv2780	2709.98	245	87.931	Rv1837c	2831.81	248	87.9495			Rv0470c	98.0305	96.5332	96.0603	96.9951	96.9388	96.9388			Rv0470c	96.9388
Rv2935	23.4962	1675.43	22.9325	2476.46	22.9331	2475.39	22.6075	3102.18	22.9275	2485.07						Rv0824c	1803.48	245	87.937	Rv3160c	2852.12	247	87.9395	Rv3824c	2384.87	247	87.9864	Rv2243	2672.68	246	87.8818	Rv3208A	2802.92	249	87.9009			Rv0473	20.0394	25.3418	25.0973	26.2562	20.068	25.0973			Rv0473	25.0973
Rv0198c	24.7425	2318.65	24.7875	2247.44	25.3319	1541.05	25.1963	1692.94	25.0666	1852.18						Rv2940c	1785.6	246	87.8877	Rv1908c	2842.24	248	87.8906	Rv2108	2375.59	248	87.9377	Rv0645c	2668.05	247	87.8325	Rv1641	2802.52	250	87.8523			Rv0474	89.2664	87.5	87.2082	86.4532	89.5044	87.5			Rv0474	87.5
Rv0193c	22.4787	7320.97	23.1	4759.42	23.7844	2961.67	22.9896	5137.98	23.0966	4770.77						Rv3158	1777.11	247	87.8385	Rv0708	2820.17	249	87.8418	Rv0462	2372.5	249	87.8891	Rv3160c	2655.75	248	87.7833	Rv2169c	2798.87	251	87.8037			Rv0475	40.9158	27.8809	12.6459	18.0296	18.6589	18.6589			Rv0475	18.6589
Rv1177	25.6	1145.35	23.8088	3964.2	24.0238	3415.35	23.91	3695.55	23.8033	3979.12						Rv1322A	1775.57	248	87.7893	Rv0757	2788.58	250	87.793	Rv3193c	2370.45	250	87.8405	Rv3207c	2632.84	249	87.734	Rv1297	2794.02	252	87.7551			Rv0476	92.7622	92.2363	90.9533	90.7882	90.6706	90.9533			Rv0476	90.9533
Rv3416	23.4506	1390.07	21.4788	5452.94	21.4606	5521.88	21.2642	6327.42	21.6384	4881.57						Rv0005	1775.57	249	87.74	Rv3139	2778.94	251	87.7441	Rv1471	2365.31	251	87.7918	Rv3915	2626.77	250	87.6847	Rv3679	2784.36	253	87.7065			Rv0477	51.354	43.6035	44.9416	42.3645	45.6754	44.9416			Rv0477	44.9416
Rv0645c	24.3725	1976.96	23.7225	3102.18	24.2106	2211.7	23.94	2668.05	23.6025	3371.25						Rv1626	1769.43	250	87.6908	Rv2744c	2777.74	252	87.6953	Rv1984c	2353.05	252	87.7432	Rv0708	2622.21	251	87.6355	Rv3862c	2774.93	254	87.6579			Rv0480c	6.40079	5.9082	15.4183	22.266	20.6511	15.4183			Rv0480c	15.4183
Rv1471	23.47	1575.47	22.4388	3219.94	22.8838	2365.31	22.815	2480.76	22.3358	3458.03						Rv2617c	1763.31	251	87.6416	Rv1161	2774.12	253	87.6465	Rv0759c	2352.04	253	87.6946	Rv2146c	2592.09	252	87.5862	Rv0462	2733.57	255	87.6093			Rv0482	42.4421	35.5957	40.5156	39.6059	32.3129	39.6059			Rv0482	39.6059
Rv0718	21.5273	3200.93	22.5148	1614.39	23.2531	967.719	22.8987	1237.16	22.6216	1499.23						Rv2455c	1761.78	252	87.5923	Rv0122	2743.06	254	87.5977	Rv0704	2320.99	254	87.6459	Rv2500c	2590.61	253	87.5369	Rv3198A	2716.84	256	87.5607			Rv0483	93.2546	89.8438	87.5486	90.9852	92.1283	90.9852			Rv0483	90.9852
Rv0338c	21.9813	2361.22	22.4525	1703.24	23.1344	1061.73	22.935	1219.07	22.88	1266.45						Rv3854c	1755.69	253	87.5431	Rv3849	2735.94	255	87.5488	Rv1248c	2315.64	255	87.5973	Rv2840c	2561.58	254	87.4877	Rv1880c	2622.21	257	87.5121			Rv0488	21.615	35.2539	24.6595	28.3744	27.5996	27.5996			Rv0488	27.5996
Rv1403c	26.2338	1285.24	23.9638	6198.99	24.1594	5412.93	24.4225	4510.51	24.2034	5250.1						Rv3881c	1749.61	254	87.4938	Rv0474	2728.84	256	87.5	Rv0483	2312.63	256	87.5486	Rv0952	2557.15	255	87.4384	Rv2840c	2615.97	258	87.4636			Rv0489	56.8193	50.3418	46.7412	48.9163	47.4733	48.9163			Rv0489	48.9163
Rv2703	25.3329	1322.13	24.6535	2117.33	25.2577	1392.88	24.9463	1728.52	24.7675	1956.51						Rv1286	1737.53	255	87.4446	Rv2219	2708.81	257	87.4512	Rv2716	2303.63	257	87.5	Rv1636	2552.72	256	87.3892	Rv2438c	2615.97	259	87.415			Rv0491	81.29	86.3281	91.3424	89.2611	83.8192	86.3281			Rv0491	86.3281
Rv0005	21.5525	1775.57	21.27	2159.63	21.7744	1522.47	21.205	2259.16	21.6658	1641.43						Rv0070c	1725.52	256	87.3954	Rv0705	2672.68	258	87.4023	Rv1904	2283.76	258	87.4514	Rv1837c	2529.23	257	87.3399	Rv0757	2606.92	260	87.3664			Rv0494	7.43476	2.19727	3.35603	2.9064	2.18659	2.9064			Rv0494	2.9064
Rv2108	23.3488	3380.02	23.3481	3381.49	23.8575	2375.59	23.0562	4139.72	22.9584	4430.12						Rv0006	1704.72	257	87.3461	Rv2840c	2671.52	259	87.3535	Rv3316	2281.78	259	87.4027	Rv1322A	2513.94	258	87.2906	Rv2146c	2588.91	261	87.3178			Rv0495c	29.099	34.2285	37.9864	39.0148	30.4665	34.2285			Rv0495c	34.2285
Rv3288c	25.6538	1178.57	23.0575	7126.95	22.6413	9510.57	23.0075	7378.3	23.0333	7247.33						Rv2219	1698.08	258	87.2969	Rv3747	2661.12	260	87.3047	Rv1641	2279.8	260	87.3541	Rv2219	2512.49	259	87.2414	Rv0644c	2578.46	262	87.2692			Rv0496	39.7834	33.1543	28.5019	30.7882	31.6327	31.6327			Rv0496	31.6327
Rv3198A	19.7737	3391.76	20.3456	2281.78	20.93	1521.8	20.3942	2206.28	20.0939	2716.84						Rv3614c	1684.17	259	87.2477	Rv1641	2658.82	261	87.2559	Rv2029c	2261.11	261	87.3054	Rv2744c	2508.86	260	87.1921	Rv2185c	2563.06	263	87.2206			Rv0498	29.6406	12.4023	12.7918	18.0788	16.2293	16.2293			Rv0498	16.2293
Rv1612	26.3362	3203.25	27.26	1688.55	28.2619	843.178	27.5075	1422.36	27.2493	1701.15						Rv2935	1675.43	260	87.1984	Rv2243	2638.16	262	87.207	Rv2466c	2260.14	262	87.2568	Rv3116	2506.7	261	87.1429	Rv0952	2561.03	264	87.172			Rv0499	31.1669	31.8359	23.3949	31.3793	31.9242	31.3793			Rv0499	31.3793
Rv1880c	25.9438	1961.6	25.3375	2986.15	25.5894	2507.78	25.4363	2788.59	25.525	2622.21						Rv2587c	1652.37	261	87.1492	Rv1324	2635.88	263	87.1582	Rv0474	2244.53	263	87.2082	Rv1471	2480.76	262	87.0936	Rv0116c	2551.79	265	87.1234			Rv0500	35.4013	19.8242	17.4125	33.4975	20.3596	20.3596			Rv0500	20.3596
Rv2629	26.7325	677.496	23.4838	6439.88	23.5244	6261.07	23.615	5879.89	23.6359	5795.15						Rv1956	1643.8	262	87.1	Rv2500c	2629.03	264	87.1094	Rv3161c	2225.16	264	87.1595	Rv3503c	2476.47	263	87.0443	Rv1467c	2526.86	266	87.0748			Rv0500A	78.7789	75.0977	74.6595	76.8966	73.5666	75.0977			Rv0500A	75.0977
Rv2219	20.5219	1698.08	19.8481	2708.81	19.9444	2533.99	19.9567	2512.49	20.1384	2215.06						Rv3443c	1642.85	263	87.0507	Rv1467c	2624.48	265	87.0605	Rv3915	2221.31	265	87.1109	Rv1956	2450.85	264	86.9951	Rv3223c	2522.12	267	87.0262			Rv0501	95.4702	92.2852	91.9261	93.0542	93.1001	93.0542			Rv0501	93.0542
Rv0147	23.9562	2135.44	23.4025	3134.61	23.7719	2426.55	23.5671	2796.65	23.8125	2359.18						Rv3624c	1633.86	264	87.0015	Rv3667	2601.84	266	87.0117	Rv0645c	2211.7	266	87.0623	Rv0129c	2425.5	265	86.9458	Rv1982c	2512.67	268	86.9776			Rv0503c	90.9404	81.2988	72.9086	78.4729	76.1905	78.4729			Rv0503c	78.4729
Rv3810	26.1875	1870.32	26.95	1102.5	27.4463	781.617	27.3825	816.93	26.7908	1231.1						Rv2952	1631.74	265	86.9522	Rv0116c	2590.59	267	86.9629	Rv2457c	2203.1	267	87.0136	Rv0700	2408.75	266	86.8966	Rv2390c	2510.31	269	86.9291			Rv0508	43.9193	38.5742	35.4572	36.8966	35.9572	36.8966			Rv0508	36.8966
Rv2338c	27.8663	1458.55	26.8413	2968.08	27.4731	1915.42	27.2625	2216.5	26.5609	3604.61						Rv2382c	1626.8	266	86.903	Rv2043c	2574.93	268	86.9141	Rv2503c	2188.83	268	86.965	Rv1981c	2396.95	267	86.8473	Rv1483	2505.24	270	86.8805			Rv0509	70.3102	73.4863	75.1459	72.0197	72.8863	72.8863			Rv0509	72.8863
Rv3458c	23.4925	2011.52	23.76	1671.08	23.5406	1945.52	23.7025	1739.03	24.0893	1330.08						Rv1117	1608.58	267	86.8538	Rv3862c	2574.93	269	86.8652	Rv0122	2154.03	269	86.9163	Rv2930	2387.98	268	86.798	Rv1904	2503.98	271	86.8319			Rv0511	12.8016	10.9863	3.59922	8.57143	4.95627	8.57143			Rv0511	8.57143
Rv1180	27.1525	981.652	26.0688	2080.64	26.1338	1988.98	26.0675	2082.45	26.1708	1938.51						Rv3824c	1600.24	268	86.8045	Rv2146c	2571.59	270	86.8164	Rv0989c	2108.78	270	86.8677	Rv2587c	2371.47	269	86.7488	Rv0014c	2487.76	272	86.7833			Rv0512	5.2191	3.61328	13.8619	7.19212	8.89213	7.19212			Rv0512	7.19212
Rv2115c	22.6019	1530.4	21.3256	3706.77	21.6756	2908.27	21.7275	2805.55	21.9204	2454.39						Rv1881c	1598.85	269	86.7553	Rv0569	2521.93	271	86.7676	Rv0154c	2097.85	271	86.8191	Rv1908c	2351.02	270	86.6995	Rv2935	2485.07	273	86.7347			Rv0516c	81.8316	84.7656	84.4844	83.202	85.0826	84.4844			Rv0516c	84.4844
Rv0757	25.26	1564.59	24.4263	2788.58	24.8713	2048.45	24.815	2129.91	24.5234	2606.92						Rv1471	1575.47	270	86.7061	Rv3207c	2519.76	272	86.7188	Rv3223c	2070.76	272	86.7704	Rv0154c	2346.95	271	86.6502	Rv2043c	2474.86	274	86.6861			Rv0517	51.9449	53.418	41.8288	38.5222	35.9086	41.8288			Rv0517	41.8288
Rv3596c	23.6925	1388.27	22.575	3012.12	22.6438	2871.95	22.6625	2834.87	22.5283	3111.15						Rv1912c	1567.3	271	86.6568	Rv1117	2506.69	273	86.6699	Rv1994c	2059.13	273	86.7218	Rv2590	2342.88	272	86.601	Rv1908c	2470.57	275	86.6375			Rv0519c	64.9926	55.7129	53.356	54.0887	59.2323	55.7129			Rv0519c	55.7129
Rv0174	24.305	2267	25.04	1362.05	25.5294	970.236	24.805	1603.01	24.9593	1440.44						Rv2938	1565.95	272	86.6076	Rv2390c	2501.27	274	86.6211	Rv2745c	2055.57	274	86.6732	Rv3223c	2327.37	273	86.5517	Rv3667	2462.02	276	86.5889			Rv0520	60.5613	59.082	55.107	59.4089	64.0428	59.4089			Rv0520	59.4089
Rv2744c	22.7419	1295.86	21.6419	2777.74	21.3131	3488.63	21.7888	2508.86	21.8559	2394.7						Rv0757	1564.59	273	86.5583	Rv3133c	2500.18	275	86.5723	Rv0757	2048.45	275	86.6245	Rv0564c	2322.68	274	86.5025	Rv2938	2459.36	277	86.5403			Rv0521	28.902	28.9551	26.5564	29.4089	33.0418	28.9551			Rv0521	28.9551
Rv1626	25.4975	1769.43	25.75	1485.33	26.04	1214.86	25.8163	1418.67	26.5041	880.7						Rv2182c	1559.85	274	86.5091	Rv2935	2476.46	276	86.5234	Rv3679	2042.25	276	86.5759	Rv0474	2308.63	275	86.4532	Rv2115c	2454.39	278	86.4917			Rv0522	52.6342	49.707	42.3638	35.5665	40.7677	42.3638			Rv0522	42.3638
Rv2146c	26.1788	2707.64	26.2531	2571.59	26.7581	1812.1	26.2417	2592.09	26.2434	2588.91						Rv3208A	1554.46	275	86.4599	Rv3679	2475.4	277	86.4746	Rv0116c	2038.71	277	86.5272	Rv2938	2282.78	276	86.4039	Rv0270	2419.73	279	86.4431			Rv0523c	61.0537	60.3516	55.642	54.2365	58.6492	58.6492			Rv0523c	58.6492
Rv2430c	21.3944	2380.74	22.4237	1166.38	23.1281	715.816	22.0992	1460.66	22.2614	1305.34						Rv0453	1549.75	276	86.4106	Rv2445c	2474.32	278	86.4258	Rv2590	2015.88	278	86.4786	Rv0049	2265.04	277	86.3547	Rv0564c	2407.36	280	86.3946			Rv0524	47.612	48.1934	37.8405	45.8621	43.586	45.8621			Rv0524	45.8621
Rv2623	27.3762	332.064	22.9888	6950.08	23.2138	5946.47	23.2125	5951.65	23.6709	4331.43						Rv0989c	1544.39	277	86.3614	Rv0049	2472.18	279	86.377	Rv1739c	2013.26	279	86.43	Rv3679	2264.38	278	86.3054	Rv2587c	2399.03	281	86.346			Rv0528	41.1128	33.9844	27.8696	25.5665	27.0651	27.8696			Rv0528	27.8696
Rv0270	25.46	1240.38	23.9363	3566.55	24.3813	2619.94	24.185	3001.72	24.4959	2419.73						Rv1248c	1536.38	278	86.3122	Rv0491	2463.62	280	86.3281	Rv1996	2010.64	280	86.3813	Rv0005	2259.16	279	86.2562	Rv2744c	2394.7	282	86.2974			Rv0533c	52.5849	42.3828	30.8366	44.9754	46.1127	44.9754			Rv0533c	44.9754
Rv3260c	25.1662	2257.2	26.2325	1077.94	26.7613	747.183	26.26	1057.59	26.3434	998.161						Rv1351	1533.72	279	86.2629	Rv1248c	2455.1	281	86.2793	Rv2930	2006.29	281	86.3327	Rv3826	2247.44	280	86.2069	Rv2716	2374.04	283	86.2488			Rv0534c	4.82521	17.4316	15.2724	13.3005	22.9835	15.2724			Rv0534c	15.2724
Rv0453	26.2937	1549.75	24.7563	4498.78	24.9106	4042.25	24.9825	3845.8	24.7559	4499.75						Rv2115c	1530.4	280	86.2137	Rv0952	2446.61	282	86.2305	Rv3862c	2006.29	282	86.284	Rv0014c	2243.56	281	86.1576	Rv3206c	2370.1	284	86.2002			Rv0535	5.66224	7.76367	12.9864	7.0936	8.5034	7.76367			Rv0535	7.76367
Rv1912c	24.3775	1567.3	23.7775	2375.59	24.1631	1818.38	24.015	2015.01	23.9775	2068.07						Rv3651	1528.41	281	86.1645	Rv0014c	2440.26	283	86.1816	Rv1352	2001.95	283	86.2354	Rv0710	2237.73	282	86.1084	Rv0147	2359.18	285	86.1516			Rv0537c	73.4613	70.166	64.2996	67.4384	67.8814	67.8814			Rv0537c	67.8814
Rv3045	27.895	734.984	26.7263	1652.36	26.7044	1677.61	26.6	1803.48	27.3884	1044.16						Rv0419	1525.77	282	86.1152	Rv2716	2439.2	284	86.1328	Rv1180	1988.98	284	86.1868	Rv2043c	2231.92	283	86.0591	Rv1286	2349.49	286	86.103			Rv0541c	2.75726	4.83398	1.75097	2.75862	3.59572	2.75862			Rv0541c	2.75862
Rv3624c	23.2225	1633.86	23.6263	1235.02	23.7181	1158.82	23.395	1449.73	23.5033	1344.85						Rv0933	1499.55	283	86.066	Rv3116	2425.5	285	86.084	Rv1322A	1984.68	285	86.1381	Rv2338c	2216.5	284	86.0099	Rv0154c	2348.13	287	86.0544			Rv0542c	51.7971	44.1406	34.2899	44.7783	47.2789	44.7783			Rv0542c	44.7783
Rv2503c	24.8687	1033.14	24.06	1809.74	23.7856	2188.83	23.925	1987.27	23.7183	2293.34						Rv2930	1498.26	284	86.0167	Rv0154c	2421.3	286	86.0352	Rv3155	1981.25	286	86.0895	Rv3198A	2206.28	285	85.9606	Rv3593	2333.26	288	86.0058			Rv0546c	72.3289	54.541	45.5739	49.2118	50.7775	50.7775			Rv0546c	50.7775
Rv0516c	24.6825	1081.69	23.7538	2059.12	24.0363	1692.94	24.04	1688.55	23.7059	2128.51						Rv2390c	1481.47	285	85.9675	Rv3223c	2407.36	287	85.9863	Rv1926c	1975.25	287	86.0409	Rv3667	2193.58	286	85.9113	Rv1248c	2325.35	289	85.9572			Rv0547c	28.3112	33.4961	25.7296	29.9507	29.0087	29.0087			Rv0547c	29.0087
Rv2182c	23.4044	1559.85	22.8538	2284.75	23.1562	1852.58	23.1025	1922.9	23.0534	1989.42						Rv1484	1480.19	286	85.9183	Rv1912c	2375.59	288	85.9375	Rv2711	1965.86	288	85.9922	Rv0644c	2185.99	287	85.8621	Rv3390	2309.29	290	85.9086			Rv0548c	70.2117	55.5176	57.5389	60.4926	59.1351	59.1351			Rv0548c	59.1351
Rv0006	24.6962	1704.72	24.6638	1743.56	25.0544	1329.98	24.61	1809.74	24.8234	1560.86						Rv2780	1478.91	287	85.869	Rv2930	2365.31	289	85.8887	Rv3116	1954.82	289	85.9436	Rv3675	2182.21	288	85.8128	Rv2503c	2293.34	291	85.8601			Rv0550c	9.25652	7.95898	5.49611	4.87685	2.08941	5.49611			Rv0550c	5.49611
Rv3283	25.0913	1226.49	24.8788	1421.12	25.0669	1247.39	24.9525	1350.3	24.8183	1481.9						Rv3376	1470.6	288	85.8198	Rv0870c	2359.18	290	85.8398	Rv3458c	1945.52	290	85.8949	Rv0116c	2178.42	289	85.7635	Rv0569	2293.17	292	85.8115			Rv0551c	45.741	56.4453	51.4591	52.5616	55.4908	52.5616			Rv0551c	52.5616
Rv2500c	25.4363	1071.43	24.1413	2629.03	23.9988	2901.97	24.1625	2590.61	23.9343	3034.61						Rv2338c	1458.55	289	85.7706	Rv2185c	2348.98	291	85.791	Rv3667	1944.68	291	85.8463	Rv2029c	2167.14	290	85.7143	Rv2190c	2269.45	293	85.7629			Rv0553	8.51797	4.88281	4.66926	4.4335	4.85909	4.85909			Rv0553	4.85909
Rv3197	21.1169	1230.21	19.4669	3860.83	19.2737	4413.84	19.5513	3641.5	19.6779	3335.42						Rv0892	1408.87	290	85.7213	Rv1926c	2346.95	292	85.7422	Rv1467c	1943.84	292	85.7977	Rv1467c	2163.38	291	85.665	Rv0451c	2255.25	294	85.7143			Rv0555	63.1709	53.9551	44.9903	48.0788	50.6803	50.6803			Rv0555	50.6803
Rv0451c	23.9012	1884.96	23.0375	3430.18	23.3769	2711.16	23.2183	3026.08	23.6425	2255.25						Rv1774	1406.43	291	85.6721	Rv3915	2310.62	293	85.6934	Rv3334	1920.4	293	85.749	Rv3213c	2157.14	292	85.6158	Rv0708	2246.14	295	85.6657			Rv0556	61.5953	48.1445	47.3249	49.3103	51.6035	49.3103			Rv0556	49.3103
Rv1156	21.4513	2827.51	21.2025	3359.59	21.4969	2739.49	21.3471	3039.22	21.2275	3301.87						Rv3224	1401.56	292	85.6228	Rv1804c	2306.63	294	85.6445	Rv2338c	1915.42	294	85.7004	Rv0757	2129.91	293	85.5665	Rv0643c	2246.14	296	85.6171			Rv0557	34.8104	67.4316	65.5156	68.67	64.6744	65.5156			Rv0557	65.5156
Rv3443c	24.4596	1642.85	24.6442	1445.55	25.2423	954.946	24.59	1500.85	24.4445	1660.14						Rv3416	1390.07	293	85.5736	Rv0710	2298.65	295	85.5957	Rv3133c	1907.96	295	85.6518	Rv1363c	2128.67	294	85.5172	Rv0122	2245.01	297	85.5685			Rv0558	69.8671	74.5117	72.179	74.1872	73.9553	73.9553			Rv0558	73.9553
Rv2390c	24.5138	1481.47	23.7581	2501.27	24.2781	1744.31	23.3692	3275.28	23.7529	2510.31						Rv3596c	1388.27	294	85.5244	Rv1223	2292.67	296	85.5469	Rv3289c	1905.48	296	85.6031	Rv1483	2122.53	295	85.468	Rv1161	2238.21	298	85.5199			Rv0562	50.9601	47.6074	45.963	46.0099	50.1944	47.6074			Rv0562	47.6074
Rv1223	29.3638	1312.24	28.5588	2292.67	28.0488	3264.89	28.07	3217.15	28.0484	3265.59						Rv0460	1379.87	295	85.4751	Rv2182c	2284.75	297	85.498	Rv2130c	1894.78	297	85.5545	Rv3862c	2089.69	296	85.4187	Rv0419	2222.75	299	85.4713			Rv0563	66.2235	83.5938	89.3969	84.8276	84.4023	84.4023			Rv0563	84.4023
Rv0491	24.9275	1048.47	23.695	2463.62	23.2238	3415.35	23.375	3075.43	24.1225	1831.83						Rv3804c	1377.48	296	85.4259	Rv3198A	2281.78	298	85.4492	Rv3207c	1863.04	298	85.5058	Rv1180	2082.45	297	85.3695	Rv3503c	2215.06	300	85.4227			Rv0564c	54.4067	84.1309	89.5914	86.5025	86.3946	86.3946			Rv0564c	86.3946
Rv1774	27.4488	1406.43	27.1825	1691.48	27.3869	1468.06	27.8621	1056.07	27.6091	1258.51						Rv3676	1367.37	297	85.3767	Rv0644c	2274.87	299	85.4004	Rv2928	1862.23	299	85.4572	Rv3139	2075.26	298	85.3202	Rv2219	2215.06	301	85.3741			Rv0566c	78.6312	76.3672	73.784	74.7291	74.4412	74.7291			Rv0566c	74.7291
Rv3515c	26.1725	912.745	23.4563	5998.2	24.1894	3608.52	23.95	4259.81	23.4909	5855.71						Rv0935	1365.6	298	85.3274	Rv0198c	2247.44	300	85.3516	Rv2182c	1852.58	300	85.4086	Rv2716	2073.45	299	85.2709	Rv2531c	2203.73	302	85.3256			Rv0567	72.0335	70.0684	66.7315	72.6108	68.6589	70.0684			Rv0567	70.0684
Rv0154c	25.0138	1349.13	24.17	2421.3	24.3769	2097.85	24.215	2346.95	24.2143	2348.13						Rv0192	1360.87	299	85.2782	Rv1181	2218.42	301	85.3027	Rv0419	1840.58	301	85.3599	Rv1248c	2039.6	300	85.2217	Rv0710	2195	303	85.277			Rv0569	64.648	86.7676	90.9047	88.867	85.8115	86.7676			Rv0569	86.7676
Rv0608	25.1825	1127.62	24.945	1329.41	24.9569	1318.51	25.0521	1234.31	25.0575	1229.68						Rv3547	1356.17	300	85.229	Rv2590	2169	302	85.2539	Rv1117	1832.62	302	85.3113	Rv1117	2030.78	301	85.1724	Rv1181	2180.78	304	85.2284			Rv0570	1.72329	20.6543	17.4611	22.1182	13.4597	17.4611			Rv0570	17.4611
Rv2587c	25.1112	1652.37	24.835	2001.08	25.0188	1761.78	24.59	2371.47	24.5733	2399.03						Rv0985c	1354.99	301	85.1797	Rv0005	2159.63	303	85.2051	Rv1636	1831.83	303	85.2626	Rv1351	2023.75	302	85.1232	Rv2647	2150.76	305	85.1798			Rv0571c	39.291	66.0645	67.7529	59.064	64.1885	64.1885			Rv0571c	64.1885
Rv1117	22.31	1608.58	21.67	2506.69	22.1219	1832.62	21.9738	2030.78	21.98	2022						Rv0154c	1349.13	302	85.1305	Rv2438c	2139.14	304	85.1562	Rv1912c	1818.38	304	85.214	Rv0053	2021.42	303	85.0739	Rv1351	2144.71	306	85.1312			Rv0572c	88.774	96.3379	96.2062	96.0099	96.1127	96.1127			Rv0572c	96.1127
Rv3131	29.0712	296.178	23.3263	15884.3	23.4306	14775.7	24.2325	8475.45	24.2959	8110.8						Rv2128	1348.55	303	85.0812	Rv1483	2131.74	305	85.1074	Rv2146c	1812.1	305	85.1654	Rv1912c	2015.01	304	85.0246	Rv0516c	2128.51	307	85.0826			Rv0573c	24.3722	22.8027	26.4105	26.0099	24.1497	24.3722			Rv0573c	24.3722
Rv2299c	20.9969	2279.8	21.8069	1300.36	22.4	862.014	21.9688	1162.34	21.7209	1380.17						Rv2531c	1347.97	304	85.032	Rv2703	2117.33	306	85.0586	Rv1861	1810.53	306	85.1167	Rv2445c	2011.52	305	84.9754	Rv3133c	2099.21	308	85.034			Rv0574c	41.9005	60.498	64.6401	63.4483	64.8202	63.4483			Rv0574c	63.4483
Rv0178	26.8175	1956.51	26.915	1828.66	27.9513	891.64	27.275	1424.82	27.1383	1566.4						Rv0300	1344.47	305	84.9828	Rv0419	2109.69	307	85.0098	Rv1351	1794.13	307	85.0681	Rv3390	2008.04	306	84.9261	Rv3207c	2098.6	309	84.9854			Rv0575c	32.1516	39.4531	36.3813	37.1921	33.5763	36.3813			Rv0575c	36.3813
Rv0870c	27.3837	1250.09	26.4675	2359.18	26.8919	1757.97	26.7737	1907.96	26.7116	1992.01						Rv0309	1338.66	306	84.9335	Rv0129c	2107.86	308	84.9609	Rv2595	1784.06	308	85.0195	Rv0717	2004.56	307	84.8768	Rv1912c	2068.07	310	84.9368			Rv0576	34.6627	38.8184	36.6732	34.0887	33.6249	34.6627			Rv0576	34.6627
Rv0821c	24.7188	1092.05	22.815	4086.27	22.6694	4520.27	22.9046	3840.25	23.1641	3208.11						Rv3207c	1329.98	307	84.8843	Rv1180	2080.64	309	84.9121	Rv0040c	1782.51	309	84.9708	Rv0563	1990.71	308	84.8276	Rv0129c	2054.82	311	84.8882			Rv0577	47.8582	66.7969	71.3035	66.2069	66.2779	66.2779			Rv0577	66.2779
Rv2909c	25.7375	961.45	26.7958	461.675	25.8762	873.291	25.0967	1499.12	25.2749	1324.9						Rv3390	1322.52	308	84.8351	Rv1351	2075.25	310	84.8633	Rv0952	1767.13	310	84.9222	Rv2503c	1987.27	309	84.7783	Rv2466c	2052.6	312	84.8397			Rv0578c	32.2994	55.6152	42.4125	45.5665	40.622	42.4125			Rv0578c	42.4125
Rv2009	25.6938	953.982	25.2575	1290.82	25.2894	1262.61	25.5063	1086.38	25.0541	1486.3						Rv2703	1322.13	309	84.7858	Rv1322A	2064.49	311	84.8145	Rv2587c	1761.78	311	84.8735	Rv3133c	1970.13	310	84.7291	Rv1996	2039.6	313	84.7911			Rv0579	43.9685	53.8086	54.7179	52.8079	50	52.8079			Rv0579	52.8079
Rv0192	24.1513	1360.87	23.7725	1769.43	24.0444	1465.52	23.635	1946.37	23.9459	1569						Rv3139	1312.24	310	84.7366	Rv0516c	2059.12	312	84.7656	Rv1181	1758.73	312	84.8249	Rv1352	1966.71	311	84.6798	Rv1169c	2034.74	314	84.7425			Rv0583c	83.3087	78.6133	79.4747	81.133	82.3129	81.133			Rv0583c	81.133
Rv0170	22.775	2282.77	23.4113	1468.69	23.9194	1032.69	23.4875	1393.09	23.4434	1436.29						Rv1223	1312.24	311	84.6873	Rv3826	2053.78	313	84.7168	Rv0870c	1757.97	313	84.7763	Rv0192	1946.37	312	84.6305	Rv3160c	2029.02	315	84.6939			Rv0584	14.2787	14.3555	6.42023	8.81773	14.6744	14.2787			Rv0584	14.2787
Rv2938	26.7437	1565.95	26.4438	1927.9	26.9644	1343.88	26.2	2282.78	26.0925	2459.36						Rv0424c	1307.7	312	84.6381	Rv0599c	2046.68	314	84.668	Rv2390c	1744.31	314	84.7276	Rv0122	1944.68	313	84.5813	Rv1117	2022	316	84.6453			Rv0585c	29.2467	26.5137	16.7315	17.2414	20.1652	20.1652			Rv0585c	20.1652
Rv2381c	27.0075	373.268	22.1713	10662.9	22.1619	10732.5	22.425	8943.19	22.3058	9713.22						Rv2438c	1300.92	313	84.5889	Rv3891c	2013.26	315	84.6191	Rv0985c	1733.77	315	84.679	Rv2937	1937.39	314	84.532	Rv3675	1992.87	317	84.5967			Rv0586	25.4554	30.3711	27.4805	20.8374	29.1059	27.4805			Rv0586	27.4805
Rv3584	25.1475	1115.96	25.1213	1136.45	26.1206	568.47	25.0475	1196.06	25.0358	1205.77						Rv1649	1298.67	314	84.5396	Rv2130c	2009.77	316	84.5703	Rv2438c	1721.79	316	84.6304	Rv2182c	1922.9	315	84.4828	Rv0870c	1992.01	318	84.5481			Rv0587	2.4126	2.7832	1.94553	1.47783	0.777454	1.94553			Rv0587	1.94553
Rv1955	24.6163	1283.01	22.815	4471.57	22.1456	7111.52	22.8575	4341.77	22.9308	4126.59						Rv3196A	1298.67	315	84.4904	Rv2531c	2008.03	317	84.5215	Rv0705	1703.98	317	84.5817	Rv2438c	1919.57	316	84.4335	Rv2182c	1989.42	319	84.4995			Rv0588	23.6337	31.5918	28.0642	34.4828	41.3994	31.5918			Rv0588	31.5918
Rv1881c	22.8087	1598.85	22.6863	1740.54	22.9394	1460.45	22.775	1636.7	22.7918	1617.77						Rv2744c	1295.86	316	84.4412	Rv2587c	2001.08	318	84.4727	Rv3128c	1699.56	318	84.5331	Rv1982c	1913.48	317	84.3842	Rv0985c	1967.99	320	84.4509			Rv0589	40.0295	50.293	61.5272	55.468	59.1837	55.468			Rv0589	55.468
Rv3862c	24.5087	1092.05	23.2713	2574.93	23.6313	2006.29	23.5725	2089.69	23.1633	2774.93						Rv1403c	1285.24	317	84.3919	Rv2190c	1992.44	319	84.4238	Rv0516c	1692.94	319	84.4844	Rv1181	1912.94	318	84.335	Rv0563	1965.57	321	84.4023			Rv0590	25.9478	28.1738	33.5117	33.6946	26.9193	28.1738			Rv0590	28.1738
Rv3376	22.5244	1470.6	23.1306	966.044	23.8931	569.458	23.2542	886.761	23.0384	1029.79						Rv1955	1283.01	318	84.3427	Rv2466c	1963.3	320	84.375	Rv0700	1683.44	320	84.4358	Rv0419	1909.62	319	84.2857	Rv1352	1960.89	322	84.3537			Rv0592	0.196947	0.341797	0.632296	0.492611	0.194363	0.341797			Rv0592	0.341797
Rv3139	23.3087	1312.24	22.2263	2778.94	22.1956	2838.55	22.6475	2075.26	22.9843	1643.2						Rv3465	1282.46	319	84.2935	Rv3593	1958.21	321	84.3262	Rv3045	1677.61	321	84.3872	Rv0870c	1907.96	320	84.2365	Rv2703	1956.51	323	84.3052			Rv0594	6.64697	24.2676	41.7802	31.8227	29.9806	29.9806			Rv0594	29.9806
Rv1073	26.5925	1044.84	26.6013	1038.52	26.1313	1438.47	26.2125	1359.7	26.9109	837.897						Rv0346c	1280.79	320	84.2442	Rv1431	1954.81	322	84.2773	Rv3849	1658.82	322	84.3385	Rv1810	1893.14	321	84.1872	Rv1180	1938.51	324	84.2566			Rv0595c	51.3048	51.0254	44.2607	44.4828	45.7726	45.7726			Rv0595c	45.7726
Rv3804c	26.0337	1377.48	25.9388	1471.24	26.8288	793.902	25.9175	1493.07	25.9859	1423.9						Rv2097c	1276.36	321	84.195	Rv1415	1948.05	323	84.2285	Rv0710	1654.52	323	84.2899	Rv2945c	1873.02	322	84.1379	Rv1431	1935.16	325	84.208			Rv0596c	51.1571	51.5625	52.6751	48.67	48.7366	51.1571			Rv0596c	51.1571
Rv1293	26.2837	1250.09	26.0663	1453.5	26.6263	985.914	26.085	1434.74	26.0983	1421.53						Rv3669	1265.35	322	84.1457	Rv1352	1941.31	324	84.1797	Rv1810	1652.36	324	84.2412	Rv3593	1835.01	323	84.0887	Rv1994c	1934.18	326	84.1594			Rv0599c	88.8232	84.668	80.3502	77.9803	78.62	80.3502			Rv0599c	80.3502
Rv1649	25.0587	1298.67	25.3113	1090.15	25.9113	719.234	25.32	1083.57	25.4609	982.715						Rv1886c	1259.88	323	84.0965	Rv0564c	1937.95	325	84.1309	Rv3487c	1651.65	325	84.1926	Rv2130c	1819.18	324	84.0394	Rv3291c	1895.33	327	84.1108			Rv0602c	34.712	29.4922	25.5837	25.2709	36.2002	29.4922			Rv0602c	29.4922
Rv2993c	22.7094	1804.26	23.385	1129.58	23.8275	831.209	23.4892	1050.89	23.4234	1099.88						Rv0668	1257.7	324	84.0473	Rv2938	1927.9	326	84.082	Rv1110	1631.74	326	84.144	Rv2032	1819.17	325	83.9901	Rv2004c	1885.5	328	84.0622			Rv0605	46.0364	63.1348	62.3541	56.6502	53.7415	56.6502			Rv0605	56.6502
Rv2214c	25.2644	1110.65	25.1494	1202.81	25.875	727.382	25.3142	1072.98	25.4009	1010.34						Rv1428c	1254.43	325	83.998	Rv3334	1911.27	327	84.0332	Rv3531c	1627.5	327	84.0953	Rv0006	1809.74	326	83.9409	Rv1861	1874.78	329	84.0136			Rv0608	82.3732	80.6152	81.6634	79.3596	79.8834	80.6152			Rv0608	80.6152
Rv2097c	23.7038	1276.36	23.3594	1620.47	23.7875	1204.37	23.2942	1695.39	23.5234	1446.28						Rv0870c	1250.09	326	83.9488	Rv1861	1899.72	328	83.9844	Rv1483	1626.79	328	84.0467	Rv3196A	1807.65	327	83.8916	Rv0198c	1852.18	330	83.965			Rv0610c	0.14771	0	0.291829	0.541872	0.485909	0.291829			Rv0610c	0.291829
Rv2576c	23.9144	722.67	22.62	1772.5	22.885	1475.07	22.9888	1372.72	23.0729	1294.92						Rv1293	1250.09	327	83.8996	Rv3390	1893.14	329	83.9355	Rv0049	1623.28	329	83.9981	Rv2622	1804.52	328	83.8424	Rv1536	1842.57	331	83.9164			Rv0612	12.7523	9.32617	8.99805	8.91626	9.42663	9.32617			Rv0612	9.32617
Rv3050c	23.8313	1116.93	23.785	1153.31	23.6763	1243.61	23.8275	1119.84	23.6083	1303.55						Rv3321c	1241.46	328	83.8503	Rv0643c	1884.96	330	83.8867	Rv3054c	1603.71	330	83.9494	Rv2190c	1803.48	329	83.7931	Rv0049	1839.38	332	83.8678			Rv0614	17.0359	7.03125	4.13424	7.43842	9.62099	7.43842			Rv0614	7.43842
Rv1956	24.5587	1643.8	23.72	2939.94	23.5906	3215.75	23.9825	2450.85	23.7725	2834.87						Rv0270	1240.38	329	83.8011	Rv2659c	1865.46	331	83.8379	Rv2123	1593.32	331	83.9008	Rv3045	1803.48	330	83.7438	Rv0491	1831.83	333	83.8192			Rv0622	26.9325	37.9883	29.1342	31.5764	29.2517	29.2517			Rv0622	29.2517
Rv1886c	25.6125	1259.88	25.65	1227.55	26.7588	569.21	25.905	1028.68	25.9958	965.903						Rv2557	1240.38	329	83.8011	Rv3574	1850.17	332	83.7891	Rv2185c	1579.57	332	83.8521	Rv2531c	1797.24	331	83.6946	Rv3334	1827.47	334	83.7707			Rv0625c	8.27179	8.00781	7.00389	3.7931	7.24004	7.24004			Rv0625c	7.24004
Rv0692	21.6725	1812.88	21.925	1521.81	22.7744	844.64	22.4688	1043.94	22.5875	961.451						Rv2956	1237.16	330	83.7518	Rv2647	1841.38	333	83.7402	Rv2531c	1574.11	333	83.8035	Rv1996	1775.58	332	83.6453	Rv2659c	1780.71	335	83.7221			Rv0628c	17.9714	19.2871	26.7023	12.7094	15.2575	17.9714			Rv0628c	17.9714
Rv0873	26.5413	826.184	25.5588	1632.44	25.6513	1531.06	25.63	1553.78	26.0058	1197.44						Rv3235	1236.63	331	83.7026	Rv0178	1828.66	334	83.6914	Rv2694c	1555.8	334	83.7549	Rv3334	1769.43	333	83.5961	Rv3310	1771.34	336	83.6735			Rv0631c	16.1497	13.4277	2.48054	8.32512	7.58017	8.32512			Rv0631c	8.32512
Rv3676	27.1744	1367.37	27.2287	1316.8	27.5531	1051.65	27.1063	1433.49	27.1534	1387.36						Rv0002	1230.75	332	83.6534	Rv2503c	1809.74	335	83.6426	Rv2005c	1553.11	335	83.7062	Rv3291c	1763.31	334	83.5468	Rv3566c	1747.08	337	83.6249			Rv0632c	83.4072	79.5898	80.7879	81.6256	80.1263	80.7879			Rv0632c	80.7879
Rv3229c	24.1325	1052.11	21.96	4742.95	21.9694	4712.22	21.7125	5630.6	21.3459	7259.37						Rv3197	1230.21	333	83.6041	Rv0563	1808.17	336	83.5938	Rv0198c	1541.05	336	83.6576	Rv0643c	1751.13	335	83.4975	Rv2518c	1708.17	338	83.5763			Rv0633c	33.8749	32.8125	19.7957	24.6798	28.0369	28.0369			Rv0633c	28.0369
Rv0933	26.7013	1499.55	27.3288	970.654	27.9519	630.212	27.2825	1002.28	27.0858	1148.66						Rv1092c	1229.68	334	83.5549	Rv3566c	1784.82	337	83.5449	Rv1415	1538.38	337	83.6089	Rv3458c	1739.03	336	83.4483	Rv1612	1701.15	339	83.5277			Rv0634A	29.7883	20.8008	21.8385	24.4335	25.8503	24.4335			Rv0634A	24.4335
Rv3498c	25.3813	876.323	25.5013	806.381	25.2681	947.802	25.3075	922.288	25.2133	984.491						Rv3283	1226.49	335	83.5057	Rv2576c	1772.5	338	83.4961	Rv0014c	1533.05	338	83.5603	Rv2703	1728.52	337	83.399	Rv3285	1698.21	340	83.4791			Rv0634c	80.6499	81.2012	79.572	78.6207	79.1545	79.572			Rv0634c	79.572
Rv0569	26.355	381.772	23.6313	2521.93	23.2781	3221.33	23.4125	2934.84	23.7684	2293.17						Rv0113	1210.65	336	83.4564	Rv0192	1769.43	339	83.4473	Rv0873	1531.06	339	83.5117	Rv2400c	1709.16	338	83.3498	Rv2130c	1696.37	341	83.4305			Rv0638	92.1713	90.5273	88.9591	90.197	91.0593	90.5273			Rv0638	90.5273
Rv2359	24.9387	743.309	24.2413	1205.41	24.1406	1292.49	24.8125	811.287	24.5108	999.966						Rv0632c	1203.33	337	83.4072	Rv0006	1743.56	340	83.3984	Rv0129c	1525.76	340	83.463	Rv2097c	1695.39	339	83.3005	Rv1092c	1690.38	342	83.3819			Rv0639	75.3816	72.7051	65.0778	67.9803	69.6307	69.6307			Rv0639	69.6307
Rv0308	22.225	1847.77	22.41	1625.39	23.23	920.688	22.7046	1325.19	22.71	1320.23						Rv2220	1201.25	338	83.358	Rv1881c	1740.54	341	83.3496	Rv0005	1522.47	341	83.4144	Rv0198c	1692.94	340	83.2512	Rv2132	1688.06	343	83.3333			Rv0640	98.0798	96.7285	96.644	96.4532	96.0641	96.644			Rv0640	96.644
Rv2531c	25.795	1347.97	25.22	2008.03	25.5713	1574.11	25.38	1797.24	25.0858	2203.73						Rv0583c	1200.21	339	83.3087	Rv2386c	1739.03	342	83.3008	Rv3198A	1521.8	342	83.3658	Rv0516c	1688.55	341	83.202	Rv2614c	1678.82	344	83.2847			Rv0641	81.487	74.3164	77.4319	81.33	70.5053	77.4319			Rv0641	77.4319
Rv0419	24.0663	1525.77	23.5988	2109.69	23.7956	1840.58	23.7425	1909.62	23.5234	2222.75						Rv1448c	1197.09	340	83.2595	Rv1536	1736.02	343	83.252	Rv3593	1514.57	343	83.3171	Rv1994c	1687.09	342	83.1527	Rv3443c	1660.14	345	83.2362			Rv0642c	98.129	96.9727	96.7412	97.4877	97.1817	97.1817			Rv0642c	97.1817
Rv3158	26.1913	1777.11	26.9063	1082.62	27.3613	789.785	27.275	838.446	26.8359	1136.69						Rv3794	1196.06	341	83.2102	Rv2940c	1732.27	344	83.2031	Rv2624c	1508.02	344	83.2685	Rv2386c	1679.8	343	83.1034	Rv3876	1647.12	346	83.1876			Rv0643c	93.0576	83.8867	79.3774	83.4975	85.6171	83.8867			Rv0643c	83.8867
Rv1161	23.7662	840.625	22.0438	2774.12	21.8663	3137.32	22.03	2800.69	22.3534	2238.21						Rv2114	1194.5	342	83.161	Rv1350	1730.01	345	83.1543	Rv0644c	1507.37	345	83.2198	Rv3208A	1670.6	344	83.0542	Rv3139	1643.2	347	83.139			Rv0644c	93.6977	85.4004	83.2198	85.8621	87.2692	85.8621			Rv0644c	85.8621
Rv1431	23.8175	964.788	22.7988	1954.81	23.2794	1400.95	23.1	1586.44	22.8133	1935.16						Rv1806	1190.89	343	83.1118	Rv3208A	1721.79	346	83.1055	Rv3747	1506.72	346	83.1712	Rv2005c	1662.42	345	83.0049	Rv0005	1641.43	348	83.0904			Rv0645c	88.6755	88.5742	87.0623	87.8325	89.7473	88.5742			Rv0645c	88.5742
Rv2952	23.7694	1631.74	24.6887	862.763	25.7662	408.819	24.4754	1000.25	24.7059	852.544						Rv2937	1182.66	344	83.0625	Rv0338c	1703.24	347	83.0566	Rv0903c	1496.96	347	83.1226	Rv3891c	1659.54	346	82.9557	Rv3609c	1641.31	349	83.0418			Rv0648	0.393895	0.146484	0.0972763	0.0492611	2.38095	0.146484			Rv0648	0.146484
Rv2930	25.7325	1498.26	25.0738	2365.31	25.3113	2006.29	25.06	2387.98	24.7284	3004.96						Rv3288c	1178.57	345	83.0133	Rv1774	1691.48	348	83.0078	Rv3876	1491.78	348	83.0739	Rv1861	1645.7	347	82.9064	Rv3891c	1630.09	350	82.9932			Rv0651	50.3693	36.2305	27.1401	38.4729	34.5967	36.2305			Rv0651	36.2305
Rv2128	20.9594	1348.55	21.8787	713.03	22.5656	442.933	21.9192	693.332	21.9979	656.5						Rv2775	1178.06	346	82.9641	Rv1612	1688.55	349	82.959	Rv3767c	1489.84	349	83.0253	Rv1881c	1636.7	348	82.8571	Rv1415	1624.33	351	82.9446			Rv0653c	43.4761	31.9336	35.1167	34.2857	30.0777	34.2857			Rv0653c	34.2857
Rv3207c	22.4294	1329.98	21.5075	2519.76	21.9431	1863.04	21.4442	2632.84	21.7714	2098.6						Rv0698	1167.39	347	82.9148	Rv0716	1672.53	350	82.9102	Rv1735c	1486.62	350	82.9767	Rv2466c	1636.69	349	82.8079	Rv3339c	1618.71	352	82.896			Rv0654	29.5421	62.5	60.2626	47.1921	47.619	47.619			Rv0654	47.619
Rv0172	24.7387	2440.26	25.8063	1164.36	26.7119	621.535	25.775	1189.85	25.7409	1218.28						Rv3223c	1157.65	348	82.8656	Rv3458c	1671.08	351	82.8613	Rv2576c	1475.07	351	82.928	Rv2004c	1614.17	350	82.7586	Rv1881c	1617.77	353	82.8474			Rv0656c	13.8355	16.3086	20.3307	15.8621	16.4237	16.3086			Rv0656c	16.3086
Rv2647	27.2837	2044.91	27.435	1841.38	28.0194	1228.08	28.0162	1230.75	27.2109	2150.76						Rv2614c	1153.31	349	82.8163	Rv2622	1660.98	352	82.8125	Rv1169c	1471.24	352	82.8794	Rv1415	1608.58	351	82.7094	Rv1350	1615.91	354	82.7988			Rv0657c	55.4407	55.127	55.1556	54.9754	57.3372	55.1556			Rv0657c	55.1556
Rv3459c	30.0725	41.472	24.9406	1454.13	27.2323	296.991	28.7688	102.382	25.428	1037.25						Rv1565c	1151.32	350	82.7671	Rv0300	1659.54	353	82.7637	Rv1774	1468.06	353	82.8307	Rv0985c	1604.4	352	82.6601	Rv3651	1608.11	355	82.7502			Rv0658c	29.1482	15.7227	13.2782	17.5862	15.3547	15.7227			Rv0658c	15.7227
Rv1926c	25.9225	1131.54	24.87	2346.95	25.1188	1975.25	24.6525	2728.83	24.5758	2877.77						Rv1352	1149.32	351	82.7179	Rv1247c	1656.67	354	82.7148	Rv0192	1465.52	354	82.7821	Rv0174	1603.01	353	82.6108	Rv0989c	1587.23	356	82.7017			Rv0663	70.5071	68.2617	70.7685	69.7044	62.3907	69.7044			Rv0663	69.7044
Rv1181	26.2437	802.2	24.7763	2218.42	25.1113	1758.73	24.99	1912.94	24.8009	2180.78						Rv3310	1148.33	352	82.6686	Rv0985c	1656.67	355	82.666	Rv1881c	1460.45	355	82.7335	Rv0716	1589.19	354	82.5616	Rv2590	1585.4	357	82.6531			Rv0666	37.3708	16.1133	17.3152	17.6355	17.4927	17.4927			Rv0666	17.4927
Rv1484	24.46	1480.19	24.8963	1093.94	25.3163	817.638	24.8825	1104.42	24.6259	1319.37						Rv2002	1148.33	353	82.6194	Rv3045	1652.36	356	82.6172	Rv2400c	1460.45	356	82.6848	Rv1431	1586.44	355	82.5123	Rv0192	1569	358	82.6045			Rv0667	68.9808	71.7285	76.6537	73.8424	72.2546	72.2546			Rv0667	72.2546
Rv0460	22.5913	1379.87	23.0725	988.481	23.535	717.367	23.1533	934.619	23.105	966.462						Rv1177	1145.35	354	82.5702	Rv2595	1633.86	357	82.5684	Rv3098c	1455.39	357	82.6362	Rv3566c	1567.31	356	82.4631	Rv0178	1566.4	359	82.5559			Rv0668	84.0473	81.3477	80.9339	81.3793	78.8144	81.3477			Rv0668	81.3477
Rv1415	27.5275	778.239	26.2038	1948.05	26.5444	1538.38	26.48	1608.58	26.4659	1624.33						Rv3464	1141.88	355	82.5209	Rv0873	1632.44	358	82.5195	Rv1073	1438.47	358	82.5875	Rv1169c	1561.89	357	82.4138	Rv0006	1560.86	360	82.5073			Rv0671	66.9621	67.2852	76.0214	74.1379	67.93	67.93			Rv0671	67.93
Rv1352	27.465	1149.32	26.7088	1941.31	26.6644	2001.95	26.69	1966.71	26.6943	1960.89						Rv2560	1135.96	356	82.4717	Rv0308	1625.39	359	82.4707	Rv3574	1426.06	359	82.5389	Rv0873	1553.78	358	82.3645	Rv2711	1558.28	361	82.4587			Rv0673	23.4367	37.5977	46.2062	36.2562	37.9495	37.5977			Rv0673	37.5977
Rv3206c	25.0712	879.365	23.3663	2866.98	23.0388	3597.6	23.3125	2975.82	23.6408	2370.1						Rv1926c	1131.54	357	82.4225	Rv2097c	1620.47	360	82.4219	Rv3390	1402.17	360	82.4903	Rv3128c	1551.1	359	82.3153	Rv1247c	1540.38	362	82.4101			Rv0674	12.6539	23.291	21.1089	18.2759	21.9631	21.1089			Rv0674	21.1089
Rv0935	25.4062	1365.6	25.9	969.815	26.3938	688.741	25.635	1165.37	25.6375	1163.35						Rv0608	1127.62	358	82.3732	Rv0718	1614.39	361	82.373	Rv1431	1400.95	361	82.4416	Rv2711	1548.41	360	82.266	Rv2470	1516.1	363	82.3615			Rv0675	16.3959	6.5918	9.04669	12.069	8.74636	9.04669			Rv0675	9.04669
Rv2614c	23.895	1153.31	23.705	1315.66	23.9663	1097.74	23.6725	1345.63	23.3533	1678.82						Rv3050c	1116.93	359	82.324	Rv2470	1604.4	362	82.3242	Rv1448c	1396.71	362	82.393	Rv0989c	1532.4	361	82.2167	Rv0583c	1502.59	364	82.3129			Rv0678	52.8311	51.9531	65.5642	58.67	49.3683	52.8311			Rv0678	52.8311
Rv1030	27.5888	644.849	27.285	795.967	27.6719	608.744	27.5325	670.491	27.3134	780.432						Rv3584	1115.96	360	82.2747	Rv2711	1585.06	363	82.2754	Rv2703	1392.88	363	82.3444	Rv2624c	1521.81	362	82.1675	Rv2940c	1500.42	365	82.2643			Rv0680c	38.0601	31.7871	30.7393	31.4286	34.5481	31.7871			Rv0680c	31.7871
Rv2246	24.9175	922.285	24.3475	1369.15	24.6069	1143.86	24.455	1270.85	24.6684	1096.07						Rv1923	1111.14	361	82.2255	Rv2029c	1571.38	364	82.2266	Rv1813c	1392.48	364	82.2957	Rv3443c	1500.85	363	82.1182	Rv0718	1499.23	366	82.2157			Rv0681	30.3791	24.3164	15.7101	21.8719	23.1293	23.1293			Rv0681	23.1293
Rv0169	22.65	1912.93	23.5463	1027.78	24.0244	737.855	23.7275	906.444	23.6509	955.843						Rv2214c	1110.65	362	82.1763	Rv1448c	1543.05	365	82.1777	Rv1247c	1390.67	365	82.2471	Rv2909c	1499.12	364	82.069	Rv3340	1492.21	367	82.1672			Rv0685	96.3565	91.3086	90.0292	92.5616	91.7881	91.7881			Rv0685	91.7881
Rv0583c	23.8925	1200.21	23.9313	1168.4	24.0388	1084.5	23.6875	1383.46	23.5683	1502.59						Rv3400	1105.85	363	82.127	Rv0989c	1537.71	366	82.1289	Rv0053	1389.87	366	82.1984	Rv3651	1499.12	365	82.0197	Rv2622	1486.94	368	82.1186			Rv0687	58.5918	62.0117	61.1868	58.7685	60.9329	60.9329			Rv0687	60.9329
Rv2438c	23.6812	1300.92	22.9638	2139.14	23.2769	1721.79	23.12	1919.57	22.6734	2615.97						Rv0361	1094.89	364	82.0778	Rv0692	1521.81	367	82.0801	Rv2659c	1389.47	367	82.1498	Rv2694c	1495.66	366	81.9704	Rv2009	1486.3	369	82.07			Rv0691c	42.7376	40.2832	38.8619	36.9951	33.965	38.8619			Rv0691c	38.8619
Rv0503c	27.3525	2590.6	28.2125	1427.3	29.2969	673.108	28.54	1137.44	28.765	973.184						Rv0213c	1094.89	365	82.0286	Rv3547	1515.22	368	82.0312	Rv3826	1374.5	368	82.1012	Rv3804c	1493.07	367	81.9212	Rv1322A	1483.72	370	82.0214			Rv0692	88.0355	82.0801	75.9728	77.0443	75.8989	77.0443			Rv0692	77.0443
Rv3208A	24.1894	1554.46	24.0419	1721.79	24.4694	1280.23	24.0854	1670.6	23.3389	2802.92						Rv3862c	1092.05	366	81.9793	Rv3128c	1507.37	369	81.9824	Rv3839	1361.46	369	82.0525	Rv2470	1463.61	368	81.8719	Rv3283	1481.9	371	81.9728			Rv0695	23.8799	19.5312	6.03113	17.8818	17.3469	17.8818			Rv0695	17.8818
Rv1152	25.0887	761.562	24.7563	958.954	24.6031	1066.33	24.7575	958.127	25.1734	718.144						Rv0821c	1092.05	367	81.9301	Rv2400c	1500.85	370	81.9336	Rv0379	1354.4	370	82.0039	Rv2430c	1460.66	369	81.8227	Rv0716	1471.67	372	81.9242			Rv0696	33.0871	19.2383	14.0078	20.7389	19.4849	19.4849			Rv0696	19.4849
Rv3285	29.6513	789.786	28.9325	1299.79	29.3431	977.83	29.2125	1070.5	28.5468	1698.21						Rv3146	1087.33	368	81.8808	Rv1169c	1499.55	371	81.8848	Rv3566c	1349.72	371	81.9553	Rv3624c	1449.73	370	81.7734	Rv3128c	1456.34	373	81.8756			Rv0698	82.9148	65.1367	62.2568	70	70.4568	70			Rv0698	70
Rv0309	21.995	1338.66	22.1825	1175.51	22.625	865.007	22.2596	1114.35	22.3741	1029.34						Rv0516c	1081.69	369	81.8316	Rv3291c	1498.25	372	81.8359	Rv0410c	1346.8	372	81.9066	Rv3574	1440.55	371	81.7241	Rv2945c	1453.82	374	81.827			Rv0700	96.0611	89.7461	84.4358	86.8966	88.2896	88.2896			Rv0700	88.2896
Rv2625c	30.32	259.856	25.3713	8025.16	25.3781	7987.01	25.6575	6580.92	25.7333	6243.91						Rv1247c	1077.95	370	81.7824	Rv2032	1491.77	373	81.7871	Rv2938	1343.88	373	81.858	Rv0252	1439.72	372	81.6749	Rv1448c	1447.22	375	81.7784			Rv0704	96.1595	89.9414	87.6459	89.9015	89.2614	89.9015			Rv0704	89.9015
Rv3390	23.2675	1322.52	22.75	1893.14	23.1831	1402.17	22.665	2008.04	22.4633	2309.29						Rv3820c	1077.95	371	81.7331	Rv2004c	1489.19	374	81.7383	Rv1832	1334.02	374	81.8093	Rv0632c	1437.22	373	81.6256	Rv2097c	1446.28	376	81.7298			Rv0705	94.5347	87.4023	84.5817	89.5074	88.0952	88.0952			Rv0705	88.0952
Rv1592c	24.0038	703.213	24.38	541.783	24.4075	531.553	24.295	574.661	24.3925	537.108						Rv2500c	1071.43	372	81.6839	Rv1626	1485.33	375	81.6895	Rv3891c	1332.87	375	81.7607	Rv1293	1434.74	374	81.5764	Rv0174	1440.44	377	81.6812			Rv0706	57.3117	44.2383	29.0856	40.3941	39.0671	40.3941			Rv0706	40.3941
Rv0632c	24.6788	1203.33	24.6263	1247.92	24.6738	1207.51	24.4225	1437.22	24.6158	1256.97						Rv2970A	1061.72	373	81.6347	Rv3804c	1471.24	376	81.6406	Rv0006	1329.98	376	81.7121	Rv3676	1433.49	375	81.5271	Rv0170	1436.29	378	81.6327			Rv0707	65.4357	48.6816	48.93	52.3153	47.7162	48.93			Rv0707	48.93
Rv2169c	26.435	892.414	24.6313	3115.65	24.5144	3378.56	24.6375	3102.19	24.7859	2798.87						Rv1508c	1057.59	374	81.5854	Rv0424c	1469.97	377	81.5918	Rv0608	1318.51	377	81.6634	Rv0178	1424.82	376	81.4778	Rv1739c	1435.67	379	81.5841			Rv0708	95.3717	87.8418	88.4241	87.6355	85.6657	87.8418			Rv0708	87.8418
Rv0634c	25.9625	978.257	25.4225	1422.36	25.8019	1093.47	25.7321	1147.66	25.7	1173.47						Rv1374c	1054.85	375	81.5362	Rv0170	1468.69	378	81.543	Rv3291c	1303.18	378	81.6148	Rv1612	1422.36	377	81.4286	Rv3362c	1428.84	380	81.5355			Rv0709	96.3072	92.1387	90.6615	92.3645	92.1769	92.1769			Rv0709	92.1769
Rv1990c	22.3725	713.648	20.015	3657.32	19.9237	3896.11	20.1638	3299.01	20.07	3520.51						Rv0641	1054.85	376	81.487	Rv3459c	1454.13	379	81.4941	Rv2386c	1302.61	379	81.5661	Rv0668	1419.9	378	81.3793	Rv1213	1427.3	381	81.4869			Rv0710	94.0423	85.5957	84.2899	86.1084	85.277	85.5957			Rv0710	85.5957
Rv3855	26.9713	373.592	25.8075	836.989	25.4813	1049.38	26.08	692.934	25.8275	825.468						Rv3229c	1052.11	377	81.4377	Rv1293	1453.5	380	81.4453	Rv0942	1295.3	380	81.5175	Rv0641	1419.07	379	81.33	Rv3196A	1426.37	382	81.4383			Rv0711	92.2206	94.873	95.2821	95.4187	94.4606	94.873			Rv0711	94.873
Rv1476	24.9112	904.088	24.76	1004.02	25.4469	623.694	24.9971	851.867	24.9725	866.508						Rv1271c	1051.2	378	81.3885	Rv3443c	1445.55	381	81.3965	Rv2359	1292.49	381	81.4689	Rv1626	1418.67	380	81.2808	Rv3804c	1423.9	383	81.3897			Rv0712	67.2575	77.002	80.3988	74.8768	77.9883	77.002			Rv0712	77.002
Rv0985c	21.4025	1354.99	21.1125	1656.67	21.0469	1733.77	21.1587	1604.4	20.8641	1967.99						Rv2521	1048.92	379	81.3392	Rv0668	1429.77	382	81.3477	Rv1222	1283.01	382	81.4202	Rv3412	1393.89	381	81.2315	Rv1293	1421.53	384	81.3411			Rv0713	58.5426	47.3145	39.3482	46.1576	48.3965	47.3145			Rv0713	47.3145
Rv0049	24.6525	2493.69	24.665	2472.18	25.2719	1623.28	24.7913	2265.04	25.0916	1839.38						Rv0491	1048.47	380	81.29	Rv0503c	1427.3	383	81.2988	Rv3208A	1280.23	383	81.3716	Rv0170	1393.09	382	81.1823	Rv2400c	1411.61	385	81.2925			Rv0714	89.0694	75.9277	72.5195	70.1478	74.8785	74.8785			Rv0714	74.8785
Rv1448c	20.8512	1197.09	20.485	1543.05	20.6287	1396.71	20.7488	1285.24	20.5775	1447.22						Rv1073	1044.84	381	81.2408	Rv1092c	1424.82	384	81.25	Rv2009	1262.61	384	81.323	Rv3547	1393.09	382	81.1823	Rv1660	1399.54	386	81.2439			Rv0715	98.3259	93.6035	91.9747	93.4483	93.586	93.586			Rv0715	93.586
Rv1536	25.12	821.188	24.04	1736.02	24.6444	1141.88	24.6521	1135.79	23.9541	1842.57						Rv2503c	1033.14	382	81.1915	Rv0634c	1422.36	385	81.2012	Rv2518c	1252.8	385	81.2743	Rv0583c	1383.46	383	81.133	Rv0903c	1398.83	387	81.1953			Rv0716	93.3038	82.9102	80.107	82.5616	81.9242	82.5616			Rv0716	82.5616
Rv2470	22.8681	1005.32	22.1937	1604.4	22.6181	1195.54	22.3263	1463.61	22.2754	1516.1						Rv1507A	1030.46	383	81.1423	Rv3283	1421.12	386	81.1523	Rv3283	1247.39	386	81.2257	Rv2576c	1372.72	384	81.0837	Rv3676	1387.36	388	81.1467			Rv0717	95.3225	91.1133	89.251	84.8768	88.484	89.251			Rv0717	89.251
Rv3362c	29.0487	924.685	29.17	850.147	29.6369	615.107	29.1675	851.624	28.4209	1428.84						Rv3891c	1028.67	384	81.0931	Rv3609c	1407.65	387	81.1035	Rv3050c	1243.61	387	81.177	Rv1073	1359.7	385	81.0345	Rv2299c	1380.17	389	81.0982			Rv0718	92.3683	82.373	77.7724	79.4581	82.2157	82.2157			Rv0718	82.2157
Rv2114	24.6594	1194.5	24.7888	1092.05	25.0006	942.889	25.0542	908.537	24.92	997.082						Rv3155	1014.51	385	81.0438	Rv2123	1406.43	388	81.0547	Rv3609c	1241.99	388	81.1284	Rv1595	1357.34	386	80.9852	Rv3098c	1373.01	390	81.0496			Rv0726c	60.3151	60.9375	49.3677	56.2069	47.036	56.2069			Rv0726c	56.2069
Rv2521	22.0269	1048.92	21.8581	1179.08	22.3456	840.99	21.9667	1093.62	22.145	966.461						Rv2043c	1011.88	386	80.9946	Rv3876	1400.35	389	81.0059	Rv2442c	1233.42	389	81.0798	Rv1350	1352.65	387	80.936	Rv3235	1363.53	391	81.001			Rv0731c	19.2024	20.9473	11.3813	17.5369	12.0991	17.5369			Rv0731c	17.5369
Rv1350	26.7913	803.592	25.685	1730.01	26.2769	1147.83	26.04	1352.65	25.7834	1615.91						Rv3687c	1008.81	387	80.9453	Rv2518c	1391.88	390	80.957	Rv2647	1228.08	390	81.0311	Rv3340	1352.65	388	80.8867	Rv2694c	1354.11	392	80.9524			Rv0735	23.486	34.3262	34.4844	32.2167	28.9602	32.2167			Rv0735	32.2167
Rv3651	22.5587	1528.41	22.8481	1250.63	23.4006	852.73	22.5867	1499.12	22.4854	1608.11						Rv2470	1005.32	388	80.8961	Rv2624c	1389.47	391	80.9082	Rv1405c	1226.49	391	80.9825	Rv3283	1350.3	389	80.8374	Rv3624c	1344.85	393	80.9038			Rv0736	26.2432	11.8652	5.98249	6.35468	6.51118	6.51118			Rv0736	6.51118
Rv1810	32.1713	781.617	31.6875	1092.99	31.0913	1652.36	30.895	1893.14	31.8425	981.652						Rv1765A	997.083	389	80.8469	Rv1832	1385.86	392	80.8594	Rv0668	1220.13	392	80.9339	Rv2614c	1345.63	390	80.7882	Rv3458c	1330.08	394	80.8552			Rv0738	7.58247	14.1113	8.94942	15.0739	5.73372	8.94942			Rv0738	8.94942
Rv0300	24.0388	1344.47	23.735	1659.54	24.2125	1191.92	24.1313	1260.97	24.22	1185.74						Rv0256c	994.494	390	80.7976	Rv1813c	1384.66	393	80.8105	Rv0399c	1219.6	393	80.8852	Rv1110	1343.3	391	80.7389	Rv2909c	1324.9	395	80.8066			Rv0739	58.0502	52.6367	53.3074	52.6601	53.6443	53.3074			Rv0739	53.3074
Rv0002	24.9062	1230.75	25.3113	929.504	25.8488	640.395	25.34	911.165	25.4134	865.943						Rv1180	981.652	391	80.7484	Rv2246	1369.15	394	80.7617	Rv1626	1214.86	394	80.8366	Rv2990c	1339.43	392	80.6897	Rv0308	1320.23	396	80.758			Rv0741	59.2319	47.6562	49.5136	49.1626	41.691	49.1626			Rv0741	49.1626
Rv3547	25.0113	1356.17	24.8513	1515.22	25.5213	952.33	24.9725	1393.09	25.1384	1241.72						Rv2404c	979.104	392	80.6992	Rv0174	1362.05	395	80.7129	Rv0632c	1207.51	395	80.7879	Rv3766	1334.79	393	80.6404	Rv1484	1319.37	397	80.7094			Rv0753c	12.6046	39.9902	37.3541	27.0443	23.9067	27.0443			Rv0753c	27.0443
Rv2404c	24.2563	979.104	24.5575	794.591	25.2156	503.534	24.2812	962.284	24.2184	1005.1						Rv0634c	978.257	393	80.6499	Rv1923	1331.71	396	80.6641	Rv2097c	1204.37	396	80.7393	Rv1739c	1332.1	394	80.5911	Rv2430c	1305.34	398	80.6608			Rv0754	5.80995	17.9199	14.6401	10.1478	7.04568	10.1478			Rv0754	10.1478
Rv1923	22.6737	1111.14	22.4125	1331.71	22.8669	971.92	22.6538	1126.65	22.6075	1163.35						Rv2074	972.762	394	80.6007	Rv0608	1329.41	397	80.6152	Rv3129	1198.65	397	80.6907	Rv0308	1325.19	395	80.5419	Rv3050c	1303.55	399	80.6122			Rv0755c	63.5155	59.6191	55.4961	57.734	51.5549	57.734			Rv0755c	57.734
Rv1351	26.0737	1533.72	25.6375	2075.25	25.8475	1794.13	25.6738	2023.75	25.59	2144.71						Rv0020c	972.341	395	80.5515	Rv2132	1327.11	398	80.5664	Rv2470	1195.54	398	80.642	Rv2518c	1322.52	396	80.4926	Rv2386c	1299.79	400	80.5637			Rv0757	86.5583	87.793	86.6245	85.5665	87.3664	86.6245			Rv0757	86.6245
Rv1557	26.6088	446.594	26.2163	586.228	26.1488	614.307	26.1925	595.961	26.2875	557.979						Rv1485	970.658	396	80.5022	Rv3676	1316.8	399	80.5176	Rv3211	1195.02	399	80.5934	Rv2595	1318.7	397	80.4433	Rv2576c	1294.92	401	80.5151			Rv0758	38.3555	41.9922	44.7957	47.4384	44.1691	44.1691			Rv0758	44.1691
Rv3224	22.3188	1401.56	22.6544	1110.65	23.2644	727.696	22.7129	1066.49	23.0084	868.951						Rv2290	966.461	397	80.453	Rv1405c	1315.66	400	80.4688	Rv0300	1191.92	400	80.5447	Rv3876	1306.57	398	80.3941	Rv3687c	1292.22	402	80.4665			Rv0759c	92.5652	88.0859	87.6946	88.0788	89.0671	88.0859			Rv0759c	88.0859
Rv2956	22.3188	1237.16	23.0787	730.54	23.8606	424.89	23.1392	700.578	23.0109	765.697						Rv1431	964.788	398	80.4037	Rv0273c	1315.66	401	80.4199	Rv2445c	1173.98	401	80.4961	Rv3870	1306.57	399	80.3448	Rv3574	1292.22	403	80.4179			Rv0761c	95.1748	92.9688	92.3152	92.6601	91.3022	92.6601			Rv0761c	92.6601
Rv1133c	27.885	774.203	27.4413	1053.02	27.6906	885.864	27.58	956.465	27.7483	851.129						Rv3566c	963.118	399	80.3545	Rv1375	1315.66	402	80.3711	Rv3624c	1158.82	402	80.4475	Rv1092c	1293.06	400	80.2956	Rv1832	1281.9	404	80.3693			Rv0766c	34.7612	33.2031	31.0798	32.5616	31.2925	32.5616			Rv0766c	32.5616
Rv2659c	25.6238	686.359	24.1813	1865.46	24.6063	1389.47	24.7525	1255.52	24.2483	1780.71						Rv2909c	961.45	400	80.3053	Rv2614c	1315.66	403	80.3223	Rv0712	1150.32	403	80.3988	Rv2940c	1291.56	401	80.2463	Rv2032	1273.05	405	80.3207			Rv0767c	9.30576	12.2559	22.3249	22.3645	21.2342	21.2342			Rv0767c	21.2342
Rv3133c	27.6075	238.702	24.2188	2500.18	24.6088	1907.96	24.5625	1970.13	24.4709	2099.21						Rv1394c	960.618	401	80.256	Rv1660	1300.92	404	80.2734	Rv0599c	1148.33	404	80.3502	Rv0942	1286.72	402	80.197	Rv0020c	1268.64	406	80.2721			Rv0768	9.10881	14.3066	13.2296	19.2118	14.4801	14.3066			Rv0768	14.3066
Rv3464	28.1894	1141.88	28.3406	1028.23	28.7137	793.903	28.6467	831.69	28.3579	1015.98						Rv2517c	959.786	402	80.2068	Rv2299c	1300.36	405	80.2246	Rv1350	1147.83	405	80.3016	Rv1448c	1285.24	403	80.1478	Rv0338c	1266.45	407	80.2235			Rv0769	50.8616	59.9121	62.0136	58.7192	55.2478	58.7192			Rv0769	58.7192
Rv3310	27.2413	1148.33	27.415	1018.03	28.0319	663.84	27.5225	944.936	26.6159	1771.34						Rv0230c	957.295	403	80.1576	Rv3285	1299.79	406	80.1758	Rv2004c	1145.84	406	80.2529	Rv3687c	1280.42	404	80.0985	Rv1774	1258.51	408	80.1749			Rv0770	8.86263	16.4551	12.8891	12.3153	10.5928	12.3153			Rv0770	12.3153
Rv3722c	26.5625	589.794	26.4975	616.975	25.8231	984.635	27.2788	358.995	26.4784	625.181						Rv1908c	955.637	404	80.1083	Rv0113	1297.55	407	80.127	Rv2246	1143.86	407	80.2043	Rv3142c	1280.42	405	80.0493	Rv0632c	1256.97	409	80.1263			Rv0772	41.5559	31.6406	32.1984	33.1527	37.6579	33.1527			Rv0772	33.1527
Rv2043c	22.6238	1011.88	21.2763	2574.93	21.3638	2423.4	21.4825	2231.92	21.3334	2474.86						Rv2009	953.982	405	80.0591	Rv3734c	1295.86	408	80.0781	Rv1536	1141.88	408	80.1556	Rv3734c	1278.57	406	80	Rv3708c	1248.29	410	80.0777			Rv0773c	37.8631	28.4668	29.4747	29.7537	30.7094	29.7537			Rv0773c	29.7537
Rv3223c	27.0196	1157.65	25.9633	2407.36	26.1806	2070.76	26.0121	2327.37	25.8961	2522.12						Rv1296	940.848	406	80.0098	Rv2009	1290.82	409	80.0293	Rv0716	1139.9	409	80.107	Rv2132	1278.2	407	79.9507	Rv3547	1241.72	411	80.0292			Rv0776c	5.02216	5.66406	2.33463	3.25123	0.728863	3.25123			Rv0776c	3.25123
Rv3245c	25.845	760.903	25.4388	1008.38	25.6519	869.892	25.825	771.525	25.2958	1113.38						Rv2380c	939.22	407	79.9606	Rv3196A	1289.7	410	79.9805	Rv2050	1137.93	410	80.0584	Rv1832	1274.15	408	79.9015	Rv3734c	1233.15	412	79.9806			Rv0777	40.325	43.1641	41.9747	44.2857	42.0797	42.0797			Rv0777	42.0797
Rv2002	23.6613	1148.33	23.6288	1174.49	24.0656	867.633	23.7825	1055.76	23.7759	1060.57						Rv0029	938.406	408	79.9114	Rv3687c	1289.14	411	79.9316	Rv2132	1131.54	411	80.0097	Rv2246	1270.85	409	79.8522	Rv3810	1231.1	413	79.932			Rv0781	74.1507	61.6211	55.7879	60.6897	62.7794	61.6211			Rv0781	61.6211
Rv1908c	25.3413	955.637	23.7688	2842.24	23.9363	2530.69	24.0425	2351.02	23.9709	2470.57						Rv1437	935.16	409	79.8621	Rv0903c	1284.12	412	79.8828	Rv2032	1124.69	412	79.9611	Rv3129	1266.45	410	79.803	Rv0608	1229.68	414	79.8834			Rv0782	76.9079	68.0664	64.1537	64.7291	66.1322	66.1322			Rv0782	66.1322
Rv0806c	25.7662	343.775	24.53	809.883	25.0344	570.94	25.1962	510.341	24.2016	1016.93						Rv0820	932.732	410	79.8129	Rv3839	1283.01	413	79.834	Rv3412	1123.72	413	79.9125	Rv0300	1260.97	411	79.7537	Rv0213c	1224.1	415	79.8348			Rv0783c	63.614	55.2246	54.3774	57.6355	61.8562	57.6355			Rv0783c	57.6355
Rv2290	25.135	966.461	25.3831	813.752	25.6669	668.458	25.8792	576.99	25.2909	867.446						Rv3876	929.505	411	79.7637	Rv1129c	1277.47	414	79.7852	Rv2504c	1121.29	414	79.8638	Rv2775	1258.42	412	79.7044	Rv0172	1218.28	416	79.7862			Rv0784	17.1344	58.6914	70.5739	60.7882	55.0049	58.6914			Rv0784	58.6914
Rv1247c	21.9825	1077.95	21.3625	1656.67	21.615	1390.67	21.7863	1235.02	21.4675	1540.38						Rv2132	927.493	412	79.7144	Rv3651	1250.63	415	79.7363	Rv2622	1111.62	415	79.8152	Rv2659c	1255.52	413	79.6552	Rv3820c	1212.05	417	79.7376			Rv0786c	30.3299	31.2988	34.9222	32.3645	25.1215	31.2988			Rv0786c	31.2988
Rv3235	23.7294	1236.63	23.7156	1248.47	23.9975	1026.89	23.9242	1080.44	23.5884	1363.53						Rv3362c	924.685	413	79.6652	Rv0942	1249.01	416	79.6875	Rv0290	1111.13	416	79.7665	Rv3609c	1255.52	414	79.6059	Rv3766	1211.96	418	79.689			Rv0789c	27.4249	40.918	39.786	32.1182	36.3946	36.3946			Rv0789c	36.3946
Rv0116c	24.805	732.441	22.9825	2590.59	23.3281	2038.71	23.2325	2178.42	23.0043	2551.79						Rv2246	922.285	414	79.616	Rv3235	1248.47	417	79.6387	Rv1148c	1104.9	417	79.7179	Rv3054c	1246.85	415	79.5567	Rv1129c	1209.34	419	79.6404			Rv0792c	29.0005	62.8906	60.6518	59.3596	55.5394	59.3596			Rv0792c	59.3596
Rv3669	22.2613	1265.35	22.8637	833.374	23.7131	462.543	22.8792	824.515	22.7534	899.594						Rv1830	921.486	415	79.5667	Rv0632c	1247.92	418	79.5898	Rv2614c	1097.74	418	79.6693	Rv1129c	1246.13	416	79.5074	Rv2969c	1207.77	420	79.5918			Rv0793	27.1295	42.2852	50.6809	40.4433	36.5889	40.4433			Rv0793	40.4433
Rv2937	22.5738	1182.66	22.5719	1184.2	22.8231	994.925	21.8617	1937.39	22.7759	1028						Rv1500	919.094	416	79.5175	Rv1110	1243.61	419	79.541	Rv2190c	1095.36	419	79.6206	Rv0718	1237.16	417	79.4581	Rv0899	1207.77	421	79.5432			Rv0802c	48.449	50	44.6498	48.2266	51.9436	48.449			Rv0802c	48.449
Rv0820	24.6662	932.732	24.3388	1170.42	24.8594	815.868	24.6875	919.094	24.5634	1001.63						Rv1498A	919.094	417	79.4682	Rv3412	1235.56	420	79.4922	Rv0634c	1093.47	420	79.572	Rv1247c	1235.02	418	79.4089	Rv3584	1205.77	422	79.4947			Rv0803	53.6681	42.041	43.9202	48.5222	47.3275	47.3275			Rv0803	47.3275
Rv3609c	24.61	874.048	23.9225	1407.65	24.1031	1241.99	24.0875	1255.52	23.7009	1641.31						Rv0273c	918.298	418	79.419	Rv3624c	1235.02	421	79.4434	Rv2398c	1086.85	421	79.5233	Rv3451	1235.02	418	79.4089	Rv0873	1197.44	423	79.4461			Rv0805	98.2767	97.7051	98.0058	98.0296	97.862	98.0058			Rv0805	98.0058
Rv3566c	22.76	963.118	21.87	1784.82	22.2731	1349.72	22.0575	1567.31	21.9008	1747.08						Rv0899	917.503	419	79.3698	Rv3161c	1227.55	422	79.3945	Rv0583c	1084.5	422	79.4747	Rv0608	1234.31	419	79.3596	Rv2595	1195.71	424	79.3975			Rv0806c	62.777	73.0957	70.0389	65.9113	77.1137	70.0389			Rv0806c	70.0389
Rv3196A	23.3988	1298.67	23.4087	1289.7	23.955	883.182	22.9217	1807.65	23.2634	1426.37						Rv2610c	917.503	420	79.3205	Rv1886c	1227.55	423	79.3457	Rv1129c	1080.28	423	79.4261	Rv2647	1230.75	420	79.3103	Rv3451	1191.14	425	79.3489			Rv0807	0.787789	0.878906	5.44747	0.640394	2.33236	0.878906			Rv0807	0.878906
Rv1699	24.7088	911.955	24.8188	845.004	25.0563	716.745	24.6825	928.7	24.4184	1115.23						Rv3515c	912.745	421	79.2713	Rv2674	1218.55	424	79.2969	Rv0643c	1076.54	424	79.3774	Rv1813c	1225.43	421	79.2611	Rv3412	1187.02	426	79.3003			Rv0808	40.8666	52.6855	50.5837	50.3941	52.1866	50.5837			Rv0808	50.5837
Rv3876	29.4563	929.505	28.865	1400.35	28.7738	1491.78	28.965	1306.57	28.6308	1647.12						Rv1699	911.955	422	79.2221	Rv3098c	1212.23	425	79.248	Rv1375	1075.15	425	79.3288	Rv2674	1220.13	422	79.2118	Rv0300	1185.74	427	79.2517			Rv0811c	28.1142	28.7598	29.8638	25.0739	23.7609	28.1142			Rv0811c	28.1142
Rv3016	28.5963	554.606	26.2213	2876.94	26.3919	2556.04	26.205	2909.54	25.8508	3719.09						Rv1476	904.088	423	79.1728	Rv2359	1205.41	426	79.1992	Rv3735	1075.15	426	79.2802	Rv0338c	1219.07	423	79.1626	Rv2990c	1177.21	428	79.2031			Rv0812	44.904	49.3164	50.7296	51.33	52.6725	50.7296			Rv0812	50.7296
Rv3465	21.1469	1282.46	21.8106	809.532	22.4231	529.484	21.9542	732.864	21.8084	810.76						Rv1596	901.741	424	79.1236	Rv2214c	1202.81	427	79.1504	Rv2553c	1069.11	427	79.2315	Rv1213	1210.65	424	79.1133	Rv0634c	1173.47	429	79.1545			Rv0813c	50.1231	43.3105	41.3424	36.8473	46.6958	43.3105			Rv0813c	43.3105
Rv1428c	21.6737	1254.43	22.1875	878.605	22.6862	621.805	22.2421	845.983	21.8725	1092.99						Rv2169c	892.414	425	79.0743	Rv1213	1202.29	428	79.1016	Rv1152	1066.33	428	79.1829	Rv3098c	1205.07	425	79.064	Rv1923	1163.35	430	79.1059			Rv0815c	91.5805	93.8965	93.3852	93.9901	94.1205	93.8965			Rv0815c	93.8965
Rv0967	26.3563	762.883	24.2338	3321.96	23.4181	5846.84	23.7875	4526.16	23.7058	4789.75						Rv0888	890.097	426	79.0251	Rv2945c	1185.74	429	79.0527	Rv1092c	1065.87	429	79.1342	Rv1830	1204.72	426	79.0148	Rv0935	1163.35	431	79.0573			Rv0817c	59.675	49.0234	48.8327	46.3054	51.1176	49.0234			Rv0817c	49.0234
Rv1996	35	206.01	31.105	3064.78	31.7131	2010.64	31.8925	1775.58	31.6925	2039.6						Rv3206c	879.365	427	78.9759	Rv2937	1184.2	430	79.0039	Rv0273c	1063.57	430	79.0856	Rv3584	1196.06	427	78.9655	Rv3142c	1156.98	432	79.0087			Rv0818	35.3028	16.4062	15.8074	13.6946	17.7843	16.4062			Rv0818	16.4062
Rv3891c	26.31	1028.67	25.3413	2013.26	25.9363	1332.87	25.62	1659.54	25.6458	1630.09						Rv1772	877.083	428	78.9266	Rv2521	1179.08	431	78.9551	Rv0338c	1061.73	431	79.037	Rv0172	1189.85	428	78.9163	Rv0933	1148.66	433	78.9602			Rv0820	79.8129	78.6621	75.4377	75.665	76.6764	76.6764			Rv0820	76.6764
Rv0823c	22.6637	360.241	18.445	6707.55	18.2987	7423.17	18.8558	5045.34	18.9125	4851.01						Rv3498c	876.323	429	78.8774	Rv0361	1177.55	432	78.9062	Rv3457c	1057.14	432	78.9883	Rv1660	1167.39	429	78.867	Rv1830	1143.36	434	78.9116			Rv0821c	81.9301	91.2598	92.9475	91.2808	89.2128	91.2598			Rv0821c	91.2598
Rv2674	23.4931	642.897	22.5706	1218.55	23.0537	871.78	22.5688	1220.13	22.7634	1066.1						Rv2421c	876.323	430	78.8282	Rv0309	1175.51	433	78.8574	Rv3676	1051.65	433	78.9397	Rv0935	1165.37	430	78.8177	Rv3158	1136.69	435	78.863			Rv0822c	72.5258	64.6973	63.035	65.8621	67.0068	65.8621			Rv0822c	65.8621
Rv3774	24.345	847.206	24.5825	718.612	24.5494	735.302	24.6625	679.848	24.6908	666.626						Rv0500A	875.564	431	78.7789	Rv1596	1175.51	434	78.8086	Rv3855	1049.38	434	78.8911	Rv2299c	1162.34	431	78.7685	Rv0668	1129.58	436	78.8144			Rv0823c	63.417	94.1895	95.6226	92.9557	92.6142	92.9557			Rv0823c	92.9557
Rv2621c	26.07	164.457	21.3256	4408.11	20.9331	5786.38	21.6942	3414.37	21.5589	3750.1						Rv3609c	874.048	432	78.7297	Rv2002	1174.49	435	78.7598	Rv1266c	1045.75	435	78.8424	Rv2970A	1159.32	432	78.7192	Rv1813c	1121.05	437	78.7658			Rv0824c	87.937	99.2188	98.9786	99.0148	98.5909	98.9786			Rv0824c	98.9786
Rv3400	22.2006	1105.85	22.7937	733.076	23.2206	545.314	22.6567	806.148	22.6284	822.077						Rv3562	869.516	433	78.6805	Rv0410c	1171.44	436	78.7109	Rv3734c	1038.97	436	78.7938	Rv1222	1155.65	433	78.67	Rv1699	1115.23	438	78.7172			Rv0826	92.1221	90.4297	91.2451	91.1823	90.0389	91.1823			Rv0826	91.1823
Rv0020c	24.0463	972.341	23.8838	1088.26	24.1363	913.535	23.865	1102.5	23.6625	1268.64						Rv0566c	865.007	434	78.6312	Rv0820	1170.42	437	78.6621	Rv2940c	1037.18	437	78.7451	Rv0634c	1147.66	434	78.6207	Rv3245c	1113.38	439	78.6686			Rv0827c	42.196	38.623	31.1284	28.0296	24.3926	31.1284			Rv0827c	31.1284
Rv2685	31.5138	807.78	30.9913	1160.33	31.7244	698.053	31.4975	816.93	31.2268	985.557						Rv2427c	864.633	435	78.582	Rv0583c	1168.4	438	78.6133	Rv0170	1032.69	438	78.6965	Rv2905	1145.35	435	78.5714	Rv0599c	1112.82	440	78.62			Rv0828c	2.70803	10.4492	12.7432	6.65025	6.17104	6.65025			Rv0828c	6.65025
Rv1596	23.315	901.741	22.9325	1175.51	23.4756	806.73	23.035	1094.89	23.1568	1006.27						Rv2138	861.268	436	78.5327	Rv1894c	1167.39	439	78.5645	Rv2718c	1030.46	439	78.6479	Rv0113	1138.75	436	78.5222	Rv0273c	1108.25	441	78.5714			Rv0829	30.5268	40.1367	41.5856	36.0591	32.0214	36.0591			Rv0829	36.0591
Rv0070c	26.7788	1725.52	27.5875	985.062	28.5694	498.757	28.7871	428.896	28.6341	476.888						Rv3034c	856.802	437	78.4835	Rv2430c	1166.38	440	78.5156	Rv3235	1026.89	440	78.5992	Rv0503c	1137.44	437	78.4729	Rv1595	1105.69	442	78.5228			Rv0830	59.872	60.8887	60.6031	58.4729	56.6084	59.872			Rv0830	59.872
Rv2412	22.5119	837.353	22.8331	670.198	22.7925	689.338	23.3917	455.056	23.0079	593.725						Rv1812c	849.411	438	78.4343	Rv0172	1164.36	441	78.4668	Rv3724A	1022.9	441	78.5506	Rv1536	1135.79	438	78.4236	Rv2993c	1099.88	443	78.4742			Rv0835	49.9754	62.207	64.2023	63.3498	61.759	62.207			Rv0835	62.207
Rv2218	31.9662	744.598	32.335	576.657	32.1538	653.85	31.69	901.744	31.9083	775.097						Rv3774	847.206	439	78.385	Rv3142c	1163.85	442	78.418	Rv1213	1020.24	442	78.5019	Rv0424c	1131.86	439	78.3744	Rv3870	1098.05	444	78.4257			Rv0837c	22.4028	19.873	25.1946	22.6108	22.7891	22.6108			Rv0837c	22.6108
Rv1296	26.6538	940.848	27.3775	569.704	27.5794	495.312	27.735	444.665	27.3808	568.389						Rv1161	840.625	440	78.3358	Rv2685	1160.33	443	78.3691	Rv2302	1018.03	443	78.4533	Rv1923	1126.65	440	78.3251	Rv1375	1097.5	445	78.3771			Rv0838	17.7745	23.6328	13.3268	13.5961	10.5442	13.5961			Rv0838	13.5961
Rv0567	26.4312	564.3	26.1825	670.487	26.6619	480.933	26.0225	749.128	26.3384	601.795						Rv1213	839.897	441	78.2866	Rv3050c	1153.31	444	78.3203	Rv1921c	1017.59	444	78.4047	Rv3050c	1119.84	441	78.2759	Rv2246	1096.07	446	78.3285			Rv0840c	42.9838	41.2598	48.1518	44.6798	41.1565	42.9838			Rv0840c	42.9838
Rv1017c	24.7912	694.735	24.6663	757.613	24.3994	911.559	24.4625	872.538	24.5009	849.594						Rv2412	837.353	442	78.2373	Rv3820c	1149.32	445	78.2715	Rv3142c	1015.83	445	78.356	Rv3009c	1116.93	442	78.2266	Rv1428c	1092.99	447	78.2799			Rv0841	3.64353	3.02734	3.21012	3.20197	3.40136	3.21012			Rv0841	3.21012
Rv3687c	23.6981	1008.81	23.3444	1289.14	23.7237	991.054	23.3542	1280.42	23.3409	1292.22						Rv3009c	833.012	443	78.1881	Rv3766	1147.33	446	78.2227	Rv2303c	1010.56	446	78.3074	Rv0309	1114.35	443	78.1773	Rv0410c	1090.47	448	78.2313			Rv0842	17.9222	17.627	21.5953	23.4975	25.3644	21.5953			Rv0842	21.5953
Rv2775	24.4394	1178.06	24.4931	1134.98	25.2706	662.118	24.3442	1258.42	24.7639	940.78						Rv2400c	829.052	444	78.1388	Rv3009c	1142.37	447	78.1738	Rv2937	994.925	447	78.2588	Rv0903c	1107.29	444	78.1281	Rv2421c	1088.5	449	78.1827			Rv0844c	19.2516	22.998	24.0759	24.2857	19.9708	22.998			Rv0844c	22.998
Rv2427c	25.9956	864.633	26.3537	674.568	26.4206	644.012	26.1812	760.244	26.2354	732.229						Rv3717	828.334	445	78.0896	Rv0230c	1141.39	448	78.125	Rv3687c	991.054	448	78.2101	Rv1484	1104.42	445	78.0788	Rv0113	1086.15	450	78.1341			Rv0845	40.2757	27.1484	23.3463	31.9704	27.4052	27.4052			Rv0845	27.4052
Rv0346c	23.2188	1280.79	24.055	717.368	24.5869	496.171	24.205	646.528	24.0666	711.641						Rv0873	826.184	446	78.0404	Rv3584	1136.45	449	78.0762	Rv1293	985.914	449	78.1615	Rv0020c	1102.5	446	78.0296	Rv3054c	1082.86	451	78.0855			Rv0847	18.7592	17.1387	32.5389	24.9754	23.8581	23.8581			Rv0847	23.8581
Rv2462c	22.4219	808.83	22.3981	822.257	22.8131	616.708	22.6242	703.01	22.4789	777.508						Rv1536	821.188	447	77.9911	Rv2775	1134.98	450	78.0273	Rv3722c	984.635	450	78.1128	Rv0599c	1095.84	447	77.9803	Rv1565c	1074.22	452	78.0369			Rv0848	32.5948	18.0176	22.6654	17.6847	25.8017	22.6654			Rv0848	22.6654
Rv3321c	23.5237	1241.46	24.7425	533.398	25.1281	408.288	25.0913	418.858	24.8084	509.568						Rv2326c	819.056	448	77.9419	Rv0313	1133.5	451	77.9785	Rv3708c	982.927	451	78.0642	Rv1596	1094.89	448	77.931	Rv0712	1066.8	453	77.9883			Rv0849	1.03397	4.15039	4.47471	1.97044	4.32459	4.15039			Rv0849	4.15039
Rv2588c	23.4469	585.974	22.7881	925.087	23.1231	733.394	23.0225	786.372	23.1289	730.486						Rv3598c	817.638	449	77.8927	Rv2993c	1129.58	452	77.9297	Rv0230c	978.68	452	78.0156	Rv2521	1093.62	449	77.8818	Rv2674	1066.1	454	77.9397			Rv0853c	63.9586	59.5703	66.1965	62.9557	61.4674	62.9557			Rv0853c	62.9557
Rv3009c	22.9994	833.012	22.5437	1142.37	22.9831	842.448	22.5763	1116.93	22.6904	1031.95						Rv1660	816.222	450	77.8434	Rv1595	1124.69	453	77.8809	Rv3285	977.83	453	77.9669	Rv2009	1086.38	450	77.8325	Rv2002	1060.57	455	77.8912			Rv0854	70.5564	70.6543	66.6829	70.3448	69.6793	70.3448			Rv0854	70.3448
Rv3146	24.88	1087.33	25.4938	710.561	25.9688	511.226	25.52	697.751	25.1258	916.972						Rv3888c	813.399	451	77.7942	Rv2591	1118.86	454	77.832	Rv1923	971.92	454	77.9183	Rv1649	1083.57	451	77.7833	Rv0942	1060.12	456	77.8426			Rv0858c	7.484	1.75781	5.7393	8.17734	8.21186	7.484			Rv0858c	7.484
Rv0698	24.1275	1167.39	25.2975	518.813	25.7719	373.43	24.995	639.841	24.9125	677.496						Rv2050	812.694	452	77.745	Rv1994c	1115.96	455	77.7832	Rv0174	970.236	455	77.8696	Rv0399c	1081.69	452	77.734	Rv1266c	1055.76	457	77.794			Rv0859	55.7361	72.2168	76.9942	67.1429	68.999	68.999			Rv0859	68.999
Rv2590	26.77	312.252	23.9738	2169	24.0794	2015.88	23.8625	2342.88	24.4259	1585.4						Rv0159c	810.585	453	77.6957	Rv3224	1110.65	456	77.7344	Rv3870	970.236	456	77.821	Rv3235	1080.44	453	77.6847	Rv2029c	1047.86	458	77.7454			Rv0860	57.6071	66.4062	67.4611	69.6059	57.8717	66.4062			Rv0860	66.4062
Rv2518c	25.8087	656.121	24.7238	1391.88	24.8756	1252.8	24.7975	1322.52	24.4283	1708.17						Rv1094	810.584	454	77.6465	Rv3129	1107.29	457	77.6855	Rv0718	967.719	457	77.7724	Rv2214c	1072.98	454	77.6355	Rv3045	1044.16	459	77.6968			Rv0862c	10.0935	12.1094	14.8833	12.2167	12.0505	12.1094			Rv0862c	12.1094
Rv1266c	26.7125	480.725	25.5838	1051.19	25.5913	1045.75	25.5575	1070.5	25.5775	1055.76						Rv2462c	808.83	455	77.5972	Rv3054c	1105.37	458	77.6367	Rv3443c	954.946	458	77.7237	Rv1266c	1070.5	455	77.5862	Rv3459c	1037.25	460	77.6482			Rv0867c	21.1226	3.85742	0.389105	1.42857	2.23518	2.23518			Rv0867c	2.23518
Rv2683	26.1513	661.83	26.1088	681.617	27.1706	326.501	26.1588	658.399	25.9179	778.013						Rv2685	807.78	456	77.548	Rv3810	1102.5	459	77.5879	Rv3547	952.33	459	77.6751	Rv3750c	1070.5	456	77.5369	Rv1222	1032.92	461	77.5996			Rv0870c	83.9488	85.8398	84.7763	84.2365	84.5481	84.5481			Rv0870c	84.5481
Rv1660	24.2488	816.222	23.5763	1300.92	24.0938	908.799	23.7325	1167.39	23.4708	1399.54						Rv0404	806.381	457	77.4988	Rv1484	1093.94	460	77.5391	Rv0027	951.506	460	77.6265	Rv3285	1070.5	457	77.4877	Rv3009c	1031.95	462	77.551			Rv0871	64.4018	55.4199	56.858	60.5419	48.8338	56.858			Rv0871	56.858
Rv1110	24.8563	550.775	23.6813	1243.61	23.2894	1631.74	23.57	1343.3	24.2884	816.398						Rv1350	803.592	458	77.4495	Rv1810	1092.99	461	77.4902	Rv3498c	947.802	461	77.5778	Rv3224	1066.49	458	77.4384	Rv3873	1031.65	463	77.5024			Rv0873	78.0404	82.5195	83.5117	82.3645	79.4461	82.3645			Rv0873	82.3645
Rv2005c	27.5875	268.554	25.6788	1008.37	25.0556	1553.11	24.9575	1662.42	25.7359	969.186						Rv1181	802.2	459	77.4003	Rv2114	1092.05	462	77.4414	Rv2114	942.889	462	77.5292	Rv3820c	1063.11	459	77.3892	Rv2745c	1031.13	464	77.4538			Rv0874c	5.90842	17.7734	22.2763	13.202	12.9252	13.202			Rv0874c	13.202
Rv1375	26.8438	595.443	25.7	1315.66	25.9912	1075.15	26.1021	995.643	25.9616	1097.5						Rv3404c	796.314	460	77.3511	Rv1649	1090.15	463	77.3926	Rv0313	940.034	463	77.4805	Rv2123	1060.35	460	77.3399	Rv3376	1029.79	465	77.4052			Rv0876c	18.71	19.1406	15.321	17.8325	8.55199	17.8325			Rv0876c	17.8325
Rv3334	24.7875	621.267	23.1663	1911.27	23.1594	1920.4	23.2775	1769.43	23.2309	1827.47						Rv1475c	791.156	461	77.3018	Rv0020c	1088.26	464	77.3438	Rv0641	933.946	464	77.4319	Rv3260c	1057.59	461	77.2906	Rv0309	1029.34	466	77.3567			Rv0880	3.79124	1.70898	3.84241	0.147783	1.74927	1.74927			Rv0880	1.74927
Rv1016c	31.8663	517.465	31.8213	533.86	32.0069	469.406	32.145	426.549	31.7575	557.979						Rv3199c	791.156	462	77.2526	Rv3708c	1083.56	465	77.2949	Rv3340	925.887	465	77.3833	Rv1774	1056.07	462	77.2414	Rv2937	1028	467	77.3081			Rv0883c	33.2349	24.8535	19.0661	24.7291	20.8941	24.7291			Rv0883c	24.7291
Rv2138	24.2163	861.268	24.65	637.625	24.8488	555.567	24.5825	668.169	24.1133	924.951						Rv3285	789.786	463	77.2033	Rv3158	1082.62	466	77.2461	Rv0308	920.688	466	77.3346	Rv2002	1055.76	463	77.1921	Rv3750c	1028	468	77.2595			Rv0884c	89.4633	92.7246	92.9961	92.3645	90.8649	92.3645			Rv0884c	92.3645
Rv1812c	24.8113	849.411	25.4163	558.463	24.8806	809.53	24.9625	764.869	25.0309	729.431						Rv0996	782.295	464	77.1541	Rv1702c	1081.69	467	77.1973	Rv1954c	920.287	467	77.286	Rv2993c	1050.89	464	77.1429	Rv2724c	1026.22	469	77.2109			Rv0885	61.4968	73.1934	74.3677	73.1527	72.0117	73.1527			Rv0885	73.1527
Rv1595	24.8287	772.193	24.2863	1124.69	24.6244	889.711	24.015	1357.34	24.3108	1105.69						Rv1810	781.617	465	77.1049	Rv3260c	1077.94	468	77.1484	Rv1894c	914.725	468	77.2374	Rv2745c	1047.56	465	77.0936	Rv0424c	1018.7	470	77.1623			Rv0887c	10.8321	12.7441	11.6245	5.36946	11.2245	11.2245			Rv0887c	11.2245
Rv1092c	23.0875	1229.68	22.875	1424.82	23.2938	1065.87	23.015	1293.06	22.6284	1690.38						Rv2082	779.251	466	77.0556	Rv2694c	1077.01	469	77.0996	Rv0020c	913.535	469	77.1887	Rv0692	1043.94	466	77.0443	Rv0806c	1016.93	471	77.1137			Rv0888	79.0251	70.6543	69.4066	69.9507	72.5462	70.6543			Rv0888	70.6543
Rv0641	22.6088	1054.85	22.885	871.024	22.7844	933.946	22.1808	1419.07	23.2441	679.113						Rv1415	778.239	467	77.0064	Rv3340	1071.43	470	77.0508	Rv1017c	911.559	470	77.1401	Rv0290	1030.46	467	76.9951	Rv3464	1015.98	472	77.0651			Rv0889c	49.6307	53.7109	52.4805	53.4975	54.1788	53.4975			Rv0889c	53.4975
Rv0113	22.85	1210.65	22.75	1297.55	23.2844	895.9	22.9383	1138.75	23.0066	1086.15						Rv1133c	774.203	468	76.9572	Rv0712	1061.27	471	77.002	Rv1660	908.799	471	77.0914	Rv1886c	1028.68	468	76.9458	Rv2214c	1010.34	473	77.0165			Rv0892	85.7213	59.1309	52.9183	61.4778	63.0224	61.4778			Rv0892	61.4778
Rv0899	26.94	917.503	26.96	904.871	27.4144	660.399	26.83	990.198	26.5434	1207.77						Rv0782	772.194	469	76.9079	Rv1133c	1053.02	472	76.9531	Rv1192	903.696	472	77.0428	Rv0500A	1020.68	469	76.8966	Rv2537c	1009.25	474	76.9679			Rv0893c	56.3269	39.3066	29.9125	35.8621	40.8163	39.3066			Rv0893c	39.3066
Rv0668	24.605	1257.7	24.42	1429.77	24.6487	1220.13	24.43	1419.9	24.76	1129.58						Rv1595	772.193	470	76.8587	Rv1148c	1052.11	473	76.9043	Rv0859	902.131	473	76.9942	Rv0933	1002.28	470	76.8473	Rv1596	1006.27	475	76.9193			Rv0894	30.2314	25.0488	27.7237	24.0887	30.8552	27.7237			Rv0894	27.7237
Rv2613c	28.8388	751.078	29.1488	605.849	29.1563	602.709	29.09	631.032	28.9483	696.14						Rv0967	762.883	471	76.8095	Rv1266c	1051.19	474	76.8555	Rv0252	899.399	474	76.9455	Rv2952	1000.25	471	76.798	Rv2050	1005.76	476	76.8707			Rv0895	31.4623	21.4355	17.607	15.7635	20.8455	20.8455			Rv0895	20.8455
Rv1437	24.7575	935.16	25.0025	789.102	25.4644	572.922	25.1383	718.196	25.1616	706.726						Rv1152	761.562	472	76.7602	Rv0029	1048.47	475	76.8066	Rv0113	895.9	475	76.8969	Rv2969c	999.388	472	76.7488	Rv2404c	1005.1	477	76.8222			Rv0898c	47.9074	60.791	73.0058	65.468	57.3858	60.791			Rv0898c	60.791
Rv2400c	29.6562	829.052	28.8	1500.85	28.8394	1460.45	28.6125	1709.16	28.8884	1411.61						Rv2562	761.233	473	76.711	Rv3451	1043.94	476	76.7578	Rv0424c	895.512	476	76.8482	Rv1375	995.643	473	76.6995	Rv0230c	1002.28	478	76.7736			Rv0899	79.3698	75.293	72.6654	76.6502	79.5432	76.6502			Rv0899	76.6502
Rv2220	25.4612	1201.25	26.0313	809.178	26.7288	498.973	26.1875	726.122	25.8108	942.752						Rv3245c	760.903	474	76.6617	Rv1073	1038.52	477	76.709	Rv0178	891.64	477	76.7996	Rv0899	990.198	474	76.6502	Rv2905	1001.7	479	76.725			Rv0903c	74.5446	79.8828	83.1226	78.1281	81.1953	79.8828			Rv0903c	79.8828
Rv2630	27.2362	293.114	23.3275	4402.38	23.8981	2964.23	23.9675	2825.07	23.3559	4316.45						Rv2613c	751.078	475	76.6125	Rv2745c	1034.03	478	76.6602	Rv1595	889.711	478	76.751	Rv1565c	972.341	475	76.601	Rv0820	1001.63	480	76.6764			Rv0904c	27.3264	29.541	22.7626	23.1034	20.1166	23.1034			Rv0904c	23.1034
Rv0500A	21.7625	875.564	21.73	895.512	21.9819	752.055	21.5412	1020.68	21.8641	816.046						Rv2660c	745.244	476	76.5633	Rv1565c	1032.25	479	76.6113	Rv0347	886.634	479	76.7023	Rv2591	968.977	476	76.5517	Rv2359	999.966	481	76.6278			Rv0905	67.4052	70.2148	68.4825	69.6552	67.5899	68.4825			Rv0905	68.4825
Rv0273c	24.3788	918.298	23.86	1315.66	24.1669	1063.57	24.3221	955.085	24.1075	1108.25						Rv2218	744.598	477	76.514	Rv1739c	1028.67	480	76.5625	Rv0667	886.633	480	76.6537	Rv2404c	962.284	477	76.5025	Rv3260c	998.161	482	76.5792			Rv0907	13.5401	8.30078	6.85798	6.79803	6.55977	6.85798			Rv0907	6.85798
Rv0888	23.4438	890.097	23.79	700.174	24.1069	562.105	23.9213	639.286	23.6525	770.189						Rv2359	743.309	478	76.4648	Rv3464	1028.23	481	76.5137	Rv1133c	885.864	481	76.6051	Rv0230c	961.728	478	76.4532	Rv2114	997.082	483	76.5306			Rv0908	11.4722	13.0859	8.26848	11.1823	7.77454	11.1823			Rv0908	11.1823
Rv2954c	24.2319	612.979	24.6331	464.148	24.3525	563.811	24.6913	445.82	24.5359	496.493						Rv0017c	741.38	479	76.4156	Rv0169	1027.78	482	76.4648	Rv3799c	885.48	482	76.5564	Rv1152	958.127	479	76.4039	Rv2685	985.557	484	76.482			Rv0911	39.3895	35.6445	30.9339	27.2414	27.7454	30.9339			Rv0911	30.9339
Rv2004c	26.2437	331.489	24.0763	1489.19	24.4544	1145.84	23.96	1614.17	23.7358	1885.5						Rv3684	740.737	480	76.3663	Rv2905	1025.11	483	76.416	Rv3196A	883.182	483	76.5078	Rv1133c	956.465	480	76.3547	Rv1166	984.491	485	76.4334			Rv0916c	12.063	17.1875	10.3599	8.27586	8.40622	10.3599			Rv0916c	10.3599
Rv2132	31.9044	927.493	31.3875	1327.11	31.6175	1131.54	31.4417	1278.2	31.0404	1688.06						Rv1490	738.175	481	76.3171	Rv0566c	1018.03	484	76.3672	Rv2909c	873.291	484	76.4591	Rv3839	955.361	481	76.3054	Rv3498c	984.491	486	76.3848			Rv0920c	23.9291	15.4785	18.5798	19.1133	16.6181	18.5798			Rv0920c	18.5798
Rv0424c	25.1887	1307.7	25.02	1469.97	25.735	895.512	25.3971	1131.86	25.5491	1018.7						Rv2969c	738.174	482	76.2678	Rv3310	1018.03	485	76.3184	Rv2674	871.78	485	76.4105	Rv0273c	955.085	482	76.2562	Rv1649	982.715	487	76.3362			Rv0926c	66.519	60.0098	55.8366	61.5271	61.8076	61.5271			Rv0926c	61.5271
Rv0213c	20.4	1094.89	20.6025	951.507	20.7444	862.389	20.7213	876.323	20.2391	1224.1						Rv3799c	736.897	483	76.2186	Rv3245c	1008.38	486	76.2695	Rv3245c	869.892	486	76.3619	Rv1405c	953.431	483	76.2069	Rv1810	981.652	488	76.2877			Rv0930	53.1265	49.3652	47.179	49.7044	52.6239	49.7044			Rv0930	49.7044
Rv3744	23.4494	565.034	23.3256	615.641	23.6281	499.19	23.7542	457.428	23.7034	473.799						Rv1822	736.897	484	76.1694	Rv2005c	1008.37	487	76.2207	Rv2002	867.633	487	76.3132	Rv0410c	948.217	484	76.1576	Rv3799c	977.055	489	76.2391			Rv0932c	99.1137	97.4609	96.8385	98.0788	97.5705	97.5705			Rv0932c	97.5705
Rv3339c	25.8238	728.012	25.5563	876.32	25.9463	668.747	25.47	930.311	24.6709	1618.71						Rv3161c	735.621	485	76.1201	Rv2050	1006.63	488	76.1719	Rv0309	865.007	488	76.2646	Rv3310	944.936	485	76.1084	Rv0503c	973.184	490	76.1905			Rv0933	86.066	75.7812	72.0331	76.8473	78.9602	76.8473			Rv0933	76.8473
Rv3820c	27.7275	1077.95	27.635	1149.32	28.2556	747.506	27.7475	1063.11	27.5583	1212.05						Rv3045	734.984	486	76.0709	Rv1476	1004.02	489	76.123	Rv0213c	862.389	489	76.216	Rv1735c	941.936	486	76.0591	Rv2005c	969.186	491	76.1419			Rv0935	85.3274	75.7324	73.1518	78.8177	79.0573	78.8177			Rv0935	78.8177
Rv3291c	24.7075	554.125	23.2725	1498.25	23.4738	1303.18	23.0375	1763.31	22.9333	1895.33						Rv3556c	734.347	487	76.0217	Rv1363c	999.679	490	76.0742	Rv2299c	862.014	490	76.1673	Rv3289c	941.667	487	76.0099	Rv1500	968.768	492	76.0933			Rv0937c	60.1674	61.377	62.3054	62.7094	61.7104	61.7104			Rv0937c	61.7104
Rv0245	28.155	402.144	27.22	768.856	27.5587	607.955	27.5021	632.308	27.9625	459.547						Rv0116c	732.441	488	75.9724	Rv0460	988.481	491	76.0254	Rv3651	852.73	491	76.1187	Rv0460	934.619	488	75.9606	Rv0460	966.462	493	76.0447			Rv0942	68.5377	79.6875	81.5175	80.197	77.8426	79.6875			Rv0942	79.6875
Rv1830	27.4238	921.486	27.4525	903.305	27.6194	804.637	27.0371	1204.72	27.1125	1143.36						Rv3132c	731.807	489	75.9232	Rv0070c	985.062	492	75.9766	Rv2724c	850.515	492	76.07	Rv3339c	930.311	489	75.9113	Rv2521	966.461	494	75.9961			Rv0944	3.24963	1.51367	10.5058	0.985222	5.345	3.24963			Rv0944	3.24963
Rv1166	25.0012	714.266	24.8188	810.582	25.1888	627.215	24.6925	884.715	24.5383	984.491						Rv3339c	728.012	490	75.874	Rv0714	984.066	493	75.9277	Rv0671	847.94	493	76.0214	Rv1699	928.7	490	75.8621	Rv1886c	965.903	495	75.9475			Rv0945	64.9434	58.2031	52.821	51.5271	55.8795	55.8795			Rv0945	55.8795
Rv1475c	22.7387	791.156	23.165	588.774	23.5469	451.848	23.1671	587.923	23.2816	543.075						Rv2579	722.983	491	75.8247	Rv1192	983.357	494	75.8789	Rv0692	844.64	494	75.9728	Rv2050	928.7	491	75.8128	Rv0692	961.451	496	75.8989			Rv0951	92.6637	90.3809	89.0564	90.5419	89.1642	90.3809			Rv0951	90.3809
Rv3340	26.4663	439.683	25.1813	1071.43	25.3919	925.887	24.845	1352.65	24.7033	1492.21						Rv2576c	722.67	492	75.7755	Rv2990c	980.803	495	75.8301	Rv1612	843.178	495	75.9241	Rv3498c	922.288	492	75.7635	Rv0169	955.843	497	75.8503			Rv0952	90.5465	86.2305	84.9222	87.4384	87.172	87.172			Rv0952	87.172
Rv3799c	24.1663	736.897	23.9688	845.004	23.9013	885.48	23.93	868.01	23.7593	977.055						Rv3451	721.731	493	75.7262	Rv0933	970.654	496	75.7812	Rv3009c	842.448	496	75.8755	Rv0379	922.285	493	75.7143	Rv2970A	951.231	498	75.8017			Rv0954	57.7548	44.7754	48.5895	54.0394	39.4558	48.5895			Rv0954	48.5895
Rv0410c	25.4162	368.448	23.7475	1171.44	23.5463	1346.8	24.0525	948.217	23.8508	1090.47						Rv1932	717.989	494	75.677	Rv0935	969.815	497	75.7324	Rv2521	840.99	497	75.8268	Rv0820	919.094	494	75.665	Rv3161c	946.572	499	75.7532			Rv0955	28.7051	24.3652	24.1245	23.6946	26.1905	24.3652			Rv0955	24.3652
Rv0566c	24.65	865.007	24.415	1018.03	24.9162	719.235	24.6687	853.838	24.665	856.06						Rv1861	716.125	495	75.6278	Rv3376	966.044	498	75.6836	Rv2326c	835.181	498	75.7782	Rv0002	911.165	495	75.6158	Rv2220	942.752	500	75.7046			Rv0958	35.0074	40.8203	41.1479	44.335	42.1769	41.1479			Rv0958	41.1479
Rv1861	25.1375	716.125	23.73	1899.72	23.7994	1810.53	23.9371	1645.7	23.7491	1874.78						Rv0364	714.266	496	75.5785	Rv1152	958.954	499	75.6348	Rv2993c	831.209	499	75.7296	Rv2114	908.537	496	75.5665	Rv2775	940.78	501	75.656			Rv0960	35.0566	31.543	21.7899	24.1872	28.5714	28.5714			Rv0960	28.5714
Rv3666c	25.3188	676.909	25.2738	698.355	25.7094	516.345	25.325	673.985	25.5658	570.362						Rv1166	714.266	496	75.5785	Rv0213c	951.507	500	75.5859	Rv3252c	826.542	500	75.6809	Rv0169	906.444	497	75.5172	Rv1148c	935.768	502	75.6074			Rv0962c	22.0089	9.27734	11.0409	5.3202	4.276	9.27734			Rv0962c	9.27734
Rv3412	23.3556	488.07	22.0156	1235.56	22.1525	1123.72	21.8417	1393.89	22.0734	1187.02						Rv1860	714.266	497	75.5293	Rv3750c	947.804	501	75.5371	Rv0189c	821.9	501	75.6323	Rv2218	901.744	498	75.468	Rv0012	933	503	75.5588			Rv0963c	47.6613	39.4043	41.537	40.0985	41.5452	41.537			Rv0963c	41.537
Rv2970A	26.5294	1061.72	26.7363	919.89	27.1331	698.659	26.4025	1159.32	26.6879	951.231						Rv1990c	713.648	498	75.4801	Rv0002	929.504	502	75.4883	Rv3825c	818.346	502	75.5837	Rv3155	895.512	499	75.4187	Rv3735	929.772	504	75.5102			Rv0964c	19.9409	12.4512	21.5467	18.5714	16.8124	18.5714			Rv0964c	18.5714
Rv3794	25.0425	1196.06	25.7613	726.751	26.6313	397.639	26.14	558.947	25.5575	836.991						Rv1294	708.105	499	75.4308	Rv2588c	925.087	503	75.4395	Rv1484	817.638	503	75.535	Rv3735	889.329	500	75.3695	Rv2138	924.951	505	75.4616			Rv0966c	38.6509	40.1855	43.4825	41.4286	41.448	41.4286			Rv0966c	41.4286
Rv1565c	23.6525	1151.32	23.81	1032.25	24.205	785.011	23.8963	972.341	23.7525	1074.22						Rv0639	706.266	500	75.3816	Rv2970A	919.89	504	75.3906	Rv1277	817.284	504	75.4864	Rv3376	886.761	501	75.3202	Rv1508c	924.485	506	75.413			Rv0967	76.8095	89.209	94.5039	92.5123	92.4684	92.4684			Rv0967	92.4684
Rv2595	26.1188	505.938	24.4275	1633.86	24.3006	1784.06	24.7367	1318.7	24.8779	1195.71						Rv1592c	703.213	501	75.3323	Rv3531c	908.013	505	75.3418	Rv0820	815.868	505	75.4377	Rv1166	884.715	502	75.2709	Rv0029	923.884	507	75.3644			Rv0971c	1.82176	0.927734	0.875486	4.28571	9.0379	1.82176			Rv0971c	1.82176
Rv1765A	26.31	997.083	27.23	526.968	27.6744	387.27	27.1688	549.821	27.08	584.706						Rv3708c	701.996	502	75.2831	Rv0899	904.871	506	75.293	Rv2905	810.233	506	75.3891	Rv3161c	881.654	503	75.2217	Rv1277	922.885	508	75.3158			Rv0972c	9.84737	12.5977	36.0409	27.8325	12.6822	12.6822			Rv0972c	12.6822
Rv2969c	24.7638	738.174	24.6487	799.426	25.0519	604.539	24.3267	999.388	24.0534	1207.77						Rv0189c	700.173	503	75.2339	Rv1830	903.305	507	75.2441	Rv1812c	809.53	507	75.3405	Rv0189c	877.843	504	75.1724	Rv3146	916.972	509	75.2672			Rv0973c	15.1157	24.0234	35.0681	21.6749	25.3158	24.0234			Rv0973c	24.0234
Rv3684	23.0538	740.737	22.8831	833.735	23.2231	658.685	23.0104	763.324	22.96	790.471						Rv3796	698.053	504	75.1846	Rv2718c	901.741	508	75.1953	Rv1596	806.73	508	75.2918	Rv0213c	876.323	505	75.1232	Rv3371	916.906	510	75.2187			Rv0974c	29.936	35.1562	45.7198	31.8227	41.6424	35.1562			Rv0974c	35.1562
Rv3034c	22.4488	856.802	22.6969	721.419	23.1019	544.841	22.8263	659.541	22.5879	778.013						Rv1017c	694.735	505	75.1354	Rv3556c	899.399	509	75.1465	Rv1830	804.637	509	75.2432	Rv1017c	872.538	506	75.0739	Rv3556c	915.914	511	75.1701			Rv0975c	11.8661	15.1367	16.1479	19.2611	22.206	16.1479			Rv0975c	16.1479
Rv2050	24.305	812.694	23.9963	1006.63	23.8194	1137.93	24.1125	928.7	23.9975	1005.76						Rv2659c	686.359	506	75.0862	Rv0500A	895.512	510	75.0977	Rv3451	802.896	510	75.1946	Rv1519	871.779	507	75.0246	Rv1405c	905.46	512	75.1215			Rv0980c	4.62826	0.976562	2.14008	1.7734	0.826045	1.7734			Rv0980c	1.7734
Rv1498A	24.0975	919.094	24.3775	756.958	24.7919	567.979	24.5896	653.473	24.46	714.886						Rv2629	677.496	507	75.0369	Rv0012	890.868	511	75.0488	Rv0509	795.969	511	75.1459	Rv0029	868.763	508	74.9754	Rv3155	902.782	513	75.0729			Rv0985c	85.1797	82.666	84.679	82.6601	84.4509	84.4509			Rv0985c	84.4509
Rv3717	25.5925	828.334	26.1337	569.211	27.0131	309.425	26.0475	604.278	25.9109	664.272						Rv3666c	676.909	508	74.9877	Rv0189c	887.787	512	75	Rv3464	793.903	512	75.0973	Rv3799c	868.01	509	74.9261	Rv1519	900.179	514	75.0243			Rv0986	95.8149	95.0684	93.0447	94.1872	95.4325	95.0684			Rv0986	95.0684
Rv0563	25.1562	417.409	23.0413	1808.17	22.4444	2734.75	22.9025	1990.71	22.9208	1965.57						Rv3142c	674.567	509	74.9385	Rv1687c	887.787	513	74.9512	Rv3804c	793.902	513	75.0486	Rv0712	864.258	510	74.8768	Rv3669	899.594	515	74.9757			Rv0989c	86.3614	82.1289	86.8677	82.2167	82.7017	82.7017			Rv0989c	82.7017
Rv0361	27.02	1094.89	26.915	1177.55	27.8819	602.449	27.3646	862.263	27.6225	721.107						Rv3190c	669.908	510	74.8892	Rv3767c	887.017	514	74.9023	Rv3158	789.785	514	75	Rv0361	862.263	511	74.8276	Rv1192	893.961	516	74.9271			Rv0991c	99.8031	99.5117	99.6109	99.3596	99.757	99.6109			Rv0991c	99.6109
Rv3451	23.2863	721.731	22.7537	1043.94	23.1325	802.896	22.5113	1235.02	22.5634	1191.14						Rv1196	666.434	511	74.84	Rv3289c	886.249	515	74.8535	Rv1565c	785.011	515	74.9514	Rv3708c	856.06	512	74.7783	Rv0714	882.991	517	74.8785			Rv0993	22.255	12.8906	11.284	14.4335	13.7026	13.7026			Rv0993	13.7026
Rv0404	28.7163	806.381	29.2475	557.978	29.9744	337.137	29.3175	531.553	28.9359	692.48						Rv2683	661.83	512	74.7907	Rv0027	883.184	516	74.8047	Rv3810	781.617	516	74.9027	Rv0566c	853.838	513	74.7291	Rv1921c	882.672	518	74.8299			Rv0995	16.9375	13.7207	9.28988	8.91626	11.1273	11.1273			Rv0995	11.1273
Rv2421c	24.0513	876.323	24.2113	784.328	24.6206	590.56	24.1575	814.104	23.7384	1088.5						Rv1176c	658.399	513	74.7415	Rv3888c	881.655	517	74.7559	Rv3766	779.926	517	74.8541	Rv1476	851.867	514	74.6798	Rv1626	880.7	519	74.7813			Rv0996	77.1541	66.8457	67.6556	64.7783	68.0272	67.6556			Rv0996	67.6556
Rv1500	22.5175	919.094	22.6425	842.814	22.88	714.886	22.7812	765.532	22.4416	968.768						Rv0231	657.259	514	74.6923	Rv3211	881.273	518	74.707	Rv1702c	761.233	518	74.8054	Rv3362c	851.624	515	74.6305	Rv1058	873.479	520	74.7328			Rv1001	59.3796	49.4629	46.4981	47.931	47.6676	47.931			Rv1001	47.931
Rv0230c	25.3037	957.295	25.05	1141.39	25.2719	978.68	25.2971	961.728	25.2375	1002.28						Rv2518c	656.121	515	74.643	Rv2187	880.889	519	74.6582	Rv1416	759.255	519	74.7568	Rv1192	849.411	516	74.5813	Rv3224	868.951	521	74.6842			Rv1002c	42.3929	34.1797	32.8307	37.6847	36.6375	36.6375			Rv1002c	36.6375
Rv0905	27.39	446.207	26.7988	672.231	27.1313	533.86	26.8875	632.126	27.0258	574.329						Rv1832	655.553	516	74.5938	Rv1428c	878.605	520	74.6094	Rv1187	757.285	520	74.7082	Rv1428c	845.983	517	74.532	Rv2290	867.446	522	74.6356			Rv1004c	4.77597	1.95312	6.17704	12.1182	2.72109	4.77597			Rv1004c	4.77597
Rv3264c	26.7263	494.669	26.3763	630.485	26.3769	630.212	26.46	594.927	26.5133	573.335						Rv0903c	649.335	517	74.5446	Rv3825c	876.702	521	74.5605	Rv0500A	752.055	521	74.6595	Rv1148c	844.518	518	74.4828	Rv1476	866.508	523	74.587			Rv1008	30.8715	15.0879	18.0934	16.8966	17.7843	17.7843			Rv1008	17.7843
Rv2074	25.1656	972.762	25.7294	658.114	26.5481	373.107	25.7342	655.932	25.9904	549.186						Rv2711	645.408	518	74.4953	Rv0558	876.322	522	74.5117	Rv3059	751.078	522	74.6109	Rv3158	838.446	519	74.4335	Rv0002	865.943	524	74.5384			Rv1009	26.5879	17.5293	15.856	15.3202	24.2468	17.5293			Rv1009	17.5293
Rv3610c	27.55	473.286	26.68	865.007	27.2094	599.325	26.9975	694.135	26.8084	791.327						Rv1030	644.849	519	74.4461	Rv3339c	876.32	523	74.4629	Rv2601A	747.508	523	74.5623	Rv2301	834.095	520	74.3842	Rv0313	857.545	525	74.4898			Rv1010	63.9094	41.5039	25.9728	30.0493	31.6812	31.6812			Rv1010	31.6812
Rv2947c	23.3137	529.255	23.1169	606.639	23.2906	537.807	23.4667	476.028	23.4504	481.42						Rv2674	642.897	520	74.3968	Rv1277	874.049	524	74.4141	Rv3820c	747.506	524	74.5136	Rv3464	831.69	521	74.335	Rv0566c	856.06	526	74.4412			Rv1011	41.6051	37.6465	30.3988	38.7685	40.3304	38.7685			Rv1011	38.7685
Rv0122	26.585	547.444	24.26	2743.06	24.6087	2154.03	24.7563	1944.68	24.5491	2245.01						Rv3354	639.286	521	74.3476	Rv1416	873.288	525	74.3652	Rv3260c	747.183	525	74.465	Rv3669	824.515	522	74.2857	Rv1702c	856.06	526	74.4412			Rv1012	16.1989	18.457	11.0895	16.798	16.5695	16.5695			Rv1012	16.5695
Rv1213	23.1525	839.897	22.635	1202.29	22.8719	1020.24	22.625	1210.65	22.3875	1427.3						Rv2154c	637.075	522	74.2984	Rv0641	871.024	526	74.3164	Rv2160c	742.987	526	74.4163	Rv2537c	821.191	523	74.2365	Rv1250	854.578	527	74.3926			Rv1013	93.5007	92.4316	91.6342	92.9064	93.8776	92.9064			Rv1013	92.9064
Rv1832	24.45	655.553	23.37	1385.86	23.425	1334.02	23.4913	1274.15	23.4825	1281.9						Rv3208	635.421	523	74.2491	Rv2303c	866.508	527	74.2676	Rv0885	740.096	527	74.3677	Rv0558	821.188	524	74.1872	Rv2952	852.544	528	74.344			Rv1014c	30.6745	26.0254	18.4825	23.8424	21.2828	23.8424			Rv1014c	23.8424
Rv2874	23.6894	468.593	23.0494	730.223	23.9712	385.429	23.4488	553.645	23.82	428.03						Rv3661	634.046	524	74.1999	Rv3610c	865.007	528	74.2188	Rv0169	737.855	528	74.3191	Rv0671	819.766	525	74.1379	Rv2624c	851.621	529	74.2954			Rv1015c	45.0517	28.6621	17.5584	30.6404	26.7736	28.6621			Rv1015c	28.6621
Rv3661	24.6981	634.046	24.54	707.491	25.0631	492.317	24.5242	715.298	24.3839	788.361						Rv0781	632.674	525	74.1507	Rv3870	863.508	529	74.1699	Rv3774	735.302	529	74.2704	Rv2553c	819.056	526	74.0887	Rv1133c	851.129	530	74.2468			Rv1016c	70.2117	65.8203	66.3911	62.4631	67.0554	66.3911			Rv1016c	66.3911
Rv2622	26.7794	202.558	23.7437	1660.98	24.3231	1111.62	23.6242	1804.52	23.9034	1486.94						Rv1906c	632.674	526	74.1014	Rv2952	862.763	530	74.1211	Rv2588c	733.394	530	74.2218	Rv2685	816.93	527	74.0394	Rv1017c	849.594	531	74.1983			Rv1017c	75.1354	72.168	77.1401	75.0739	74.1983	75.0739			Rv1017c	75.0739
Rv0231	24.4712	657.259	24.5763	611.122	25.7369	273.366	24.72	553.166	24.6533	579.327						Rv0246	630.485	527	74.0522	Rv2398c	854.578	531	74.0723	Rv2591	733.394	531	74.1732	Rv3810	816.93	527	74.0394	Rv2553c	841.11	532	74.1497			Rv1018c	70.7533	57.2754	61.0895	63.202	63.2653	63.202			Rv1018c	63.202
Rv1169c	31.95	564.789	30.5413	1499.55	30.5688	1471.24	30.4825	1561.89	30.1009	2034.74						Rv2339	629.394	528	74.003	Rv3362c	850.147	532	74.0234	Rv3371	731.172	532	74.1245	Rv2421c	814.104	528	73.9901	Rv1073	837.897	533	74.1011			Rv1019	5.36681	3.36914	61.8677	48.3744	37.2692	37.2692			Rv1019	37.2692
Rv0268c	29.0812	396.264	28.185	737.537	28.5575	569.704	28.5246	582.852	28.0341	818.879						Rv3426	626.673	529	73.9537	Rv3735	850.147	532	74.0234	Rv1743	729.59	533	74.0759	Rv1954c	814.104	529	73.9409	Rv3794	836.991	534	74.0525			Rv1020	25.8493	24.1211	27.5778	21.133	23.8095	24.1211			Rv1020	24.1211
Rv0256c	25.0688	994.494	25.575	700.174	26.2894	426.734	25.7296	629.03	26.2266	445.724						Rv3334	621.267	530	73.9045	Rv1699	845.004	533	73.9746	Rv3224	727.696	534	74.0272	Rv2359	811.287	530	73.8916	Rv3877	832.17	535	74.0039			Rv1022	65.288	67.8223	65.7588	66.4532	68.9504	66.4532			Rv1022	66.4532
Rv2711	25.8575	645.408	24.5613	1585.06	24.2506	1965.86	24.595	1548.41	24.5858	1558.28						Rv1498c	620.191	531	73.8552	Rv3799c	845.004	534	73.9258	Rv2214c	727.382	535	73.9786	Rv0667	808.715	531	73.8424	Rv0558	831.209	536	73.9553			Rv1025	21.5657	17.3828	7.29572	13.2512	10.2041	13.2512			Rv1025	13.2512
Rv3734c	25.2431	599.844	24.1319	1295.86	24.4506	1038.97	24.1513	1278.57	24.2034	1233.15						Rv3783	620.191	532	73.806	Rv1500	842.814	535	73.877	Rv1058	725.493	536	73.93	Rv3400	806.148	532	73.7931	Rv3855	825.468	537	73.9067			Rv1028A	8.56721	3.4668	7.05253	3.59606	4.61613	4.61613			Rv1028A	4.61613
Rv1271c	23.1837	1051.2	23.7475	711.179	24.2194	512.779	23.8883	645.035	23.7441	712.876						Rv2294	616.174	533	73.7568	Rv2537c	840.624	536	73.8281	Rv0029	722.671	537	73.8813	Rv3389c	802.2	533	73.7438	Rv1743	824.93	538	73.8581			Rv1028c	24.9631	41.5527	48.9786	46.5025	48.2021	46.5025			Rv1028c	46.5025
Rv0639	24.5475	706.266	24.375	795.969	25.2281	440.635	24.825	582.685	24.6984	636.109						Rv1819c	614.841	534	73.7075	Rv3855	836.989	537	73.7793	Rv3877	719.545	538	73.8327	Rv3873	801.505	534	73.6946	Rv0399c	823.503	539	73.8095			Rv1029	18.3653	4.78516	5.54475	10.2463	11.7104	10.2463			Rv1029	10.2463
Rv1416	25.5213	349.784	24.2013	873.288	24.4031	759.255	24.7575	593.897	24.6683	631.76						Rv2954c	612.979	535	73.6583	Rv2302	836.63	538	73.7305	Rv0566c	719.235	539	73.784	Rv1906c	800.12	535	73.6453	Rv3289c	823.503	540	73.7609			Rv1030	74.4461	72.6562	71.2549	70.7389	72.7891	72.6562			Rv1030	72.6562
Rv0189c	23.635	700.173	23.2925	887.787	23.4037	821.9	23.3088	877.843	23.7125	663.553						Rv1438	609.537	536	73.6091	Rv2202c	836.264	539	73.6816	Rv1649	719.234	540	73.7354	Rv2718c	795.05	536	73.5961	Rv3400	822.077	541	73.7123			Rv1031	36.0906	36.2793	45.1362	41.7241	42.6628	41.7241			Rv1031	41.7241
Rv3888c	27.7338	813.399	27.6175	881.655	28.1769	598.287	28.1663	602.709	28.2325	575.658						Rv3029c	606.901	537	73.5598	Rv3873	834.816	540	73.6328	Rv0460	717.367	541	73.6868	Rv3437	791.613	537	73.5468	Rv0268c	818.879	542	73.6638			Rv1036c	29.6898	27.2949	23.1031	13.7438	16.1808	23.1031			Rv1036c	23.1031
Rv3487c	24.3994	391.317	23.5556	702.301	22.3219	1651.65	23.5067	726.542	23.3934	785.861						Rv0171	602.709	538	73.5106	Rv3684	833.735	541	73.584	Rv1699	716.745	542	73.6381	Rv0313	790.471	538	73.4975	Rv1110	816.398	543	73.6152			Rv1037c	97.4397	96.8262	96.7899	97.0443	96.5015	96.8262			Rv1037c	96.8262
Rv2537c	31.7325	522.421	31.0463	840.624	31.7063	532.013	31.08	821.191	30.7825	1009.25						Rv0537c	600.104	539	73.4613	Rv3669	833.374	542	73.5352	Rv2714	715.816	543	73.5895	Rv3371	789.558	539	73.4483	Rv0500A	816.046	544	73.5666			Rv1038c	98.9168	98.7305	98.7354	98.9655	98.7366	98.7366			Rv1038c	98.7366
Rv1906c	25.7763	632.674	25.5575	736.258	25.8494	601.405	25.4375	800.12	25.5409	744.759						Rv3734c	599.844	540	73.4121	Rv0509	822.614	543	73.4863	Rv2430c	715.816	544	73.5409	Rv0012	789.102	540	73.399	Rv3437	813.339	545	73.518			Rv1039c	9.55194	15.9668	13.1809	12.9064	17.5899	13.1809			Rv1039c	13.1809
Rv0412c	23.8938	488.704	23.8	521.517	24.2019	394.722	24.0233	446.722	24.2875	371.977						Rv2959c	599.844	541	73.3629	Rv2462c	822.257	544	73.4375	Rv1500	714.886	545	73.4922	Rv2202c	787.736	541	73.3498	Rv3465	810.76	546	73.4694			Rv1043c	53.4712	48.6328	49.0272	46.8473	49.174	49.0272			Rv1043c	49.0272
Rv1485	22.9888	970.658	23.785	558.947	24.1369	437.971	23.9675	492.532	23.7259	582.304						Rv3694c	599.325	542	73.3136	Rv1519	821.189	545	73.3887	Rv2581c	712.72	546	73.4436	Rv2588c	786.372	542	73.3005	Rv2123	798.213	547	73.4208			Rv1044	42.0483	37.3535	34.5331	35.1724	33.5277	35.1724			Rv1044	35.1724
Rv2601A	30.2331	285.717	29.0537	647.089	28.8456	747.508	29.6538	426.919	29.1679	597.855						Rv1283c	598.546	543	73.2644	Rv0347	818.347	546	73.3398	Rv2945c	709.641	547	73.3949	Rv3411c	785.013	543	73.2512	Rv2366c	794.591	548	73.3722			Rv1046c	58.2472	45.3125	44.1634	43.4483	46.5986	45.3125			Rv1046c	45.3125
Rv0903c	29.3987	649.335	28.415	1284.12	28.1937	1496.96	28.6288	1107.29	28.2916	1398.83						Rv3156	596.992	544	73.2152	Rv1508c	815.516	547	73.291	Rv2301	702.908	548	73.3463	Rv2281	779.591	544	73.202	Rv2718c	791.327	549	73.3236			Rv1047	30.1822	22.6562	17.8988	24.9261	22.0117	22.6562			Rv1047	22.6562
Rv2694c	26.7363	486.171	25.5888	1077.01	25.0581	1555.8	25.115	1495.66	25.2584	1354.11						Rv1375	595.443	545	73.1659	Rv2290	813.752	548	73.2422	Rv2970A	698.659	549	73.2977	Rv0885	774.427	545	73.1527	Rv3610c	791.327	550	73.275			Rv1048c	36.2383	47.8516	45.2821	43.2512	51.4091	45.2821			Rv1048c	45.2821
Rv3556c	23.5413	734.347	23.2488	899.399	23.8644	586.991	23.63	690.534	23.2225	915.914						Rv1711	594.412	546	73.1167	Rv0885	812.694	549	73.1934	Rv2685	698.053	550	73.249	Rv3245c	771.525	546	73.1034	Rv3684	790.471	551	73.2264			Rv1049	46.2826	58.5449	66.1479	55.2709	47.3761	55.2709			Rv1049	55.2709
Rv2562	23.4394	761.233	23.9656	528.567	24.7256	312.117	23.9567	531.86	24.0464	499.802						Rv2398c	594.154	547	73.0675	Rv1166	810.582	550	73.1445	Rv2412	689.338	551	73.2004	Rv1500	765.532	547	73.0542	Rv3661	788.361	552	73.1778			Rv1054	24.0276	15.918	16.0019	22.5616	14.1885	16.0019			Rv1054	16.0019
Rv1176c	24.0938	658.399	24.27	582.684	24.3444	553.406	24.5188	490.401	23.9375	733.711						Rv3809c	593.897	548	73.0182	Rv0806c	809.883	551	73.0957	Rv0935	688.741	552	73.1518	Rv1812c	764.869	548	73.0049	Rv1374c	787.736	553	73.1293			Rv1056	18.2176	24.2188	29.4261	27.5862	24.344	24.344			Rv1056	24.344
Rv2610c	25.56	917.503	26.2963	550.773	26.3119	544.841	26.4175	506.377	26.1808	596.647						Rv3392c	589.795	549	72.969	Rv3465	809.532	552	73.0469	Rv2366c	688.443	553	73.1031	Rv3684	763.324	549	72.9557	Rv1187	787.281	554	73.0807			Rv1058	67.9961	69.9707	73.93	72.6601	74.7328	72.6601			Rv1058	72.6601
Rv2166c	23.2369	466.164	23.2719	454.991	23.2681	456.175	23.2492	462.209	23.4179	411.187						Rv3722c	589.794	550	72.9197	Rv2220	809.178	553	72.998	Rv1779c	685.764	554	73.0545	Rv2724c	760.905	550	72.9064	Rv3487c	785.861	555	73.0321			Rv1060	56.6224	51.9043	47.0331	51.9704	55.2964	51.9704			Rv1060	51.9704
Rv2579	23.1337	722.983	23.0044	790.814	23.785	460.344	23.0938	743.309	23.0139	785.634						Rv2808	589.028	551	72.8705	Rv3498c	806.381	554	72.9492	Rv0898c	683.984	555	73.0058	Rv2427c	760.244	551	72.8571	Rv3383c	785.86	556	72.9835			Rv1063c	35.7952	41.9434	40.6615	37.931	37.172	37.931			Rv1063c	37.931
Rv0942	26.7063	479.477	25.325	1249.01	25.2725	1295.3	25.2821	1286.72	25.5616	1060.12						Rv3389c	588.263	552	72.8213	Rv2540c	803.591	555	72.9004	Rv3389c	678.671	556	72.9572	Rv1921c	753.033	552	72.8079	Rv2579	785.634	557	72.9349			Rv1073	81.2408	76.709	82.5875	81.0345	74.1011	81.0345			Rv1073	81.0345
Rv0564c	26.225	225.435	23.1213	1937.95	22.5806	2818.95	22.86	2322.68	22.8083	2407.36						Rv2588c	585.974	553	72.772	Rv0117	800.809	556	72.8516	Rv0503c	673.108	557	72.9086	Rv1508c	749.777	553	72.7586	Rv0509	784.161	558	72.8863			Rv1076	57.3609	47.1191	35.2626	32.9557	36.4431	36.4431			Rv1076	36.4431
Rv0117	29.0337	511.226	28.3863	800.809	29.0738	497.246	28.575	702.604	28.5308	724.446						Rv1292	584.707	554	72.7228	Rv2969c	799.426	557	72.8027	Rv3339c	668.747	558	72.8599	Rv3694c	749.777	553	72.7586	Rv0379	781.786	559	72.8377			Rv1077	37.3215	33.4473	29.3774	31.9212	28.3771	31.9212			Rv1077	31.9212
Rv1772	26.42	877.083	26.6325	756.958	26.8569	647.93	27.0263	576.157	26.8891	633.634						Rv3127	583.189	555	72.6736	Rv1743	799.424	558	72.7539	Rv2290	668.458	559	72.8113	Rv2303c	749.777	554	72.7094	Rv1030	780.432	560	72.7891			Rv1080c	70.1132	64.5508	71.3521	63.7438	63.8484	64.5508			Rv1080c	64.5508
Rv3716c	30.5188	369.087	30.6425	338.748	30.2225	453.22	31.5263	183.587	30.4634	383.513						Rv3303c	583.189	555	72.6736	Rv0639	795.969	559	72.7051	Rv3310	663.84	560	72.7626	Rv1058	749.131	555	72.6601	Rv3034c	778.013	561	72.7405			Rv1081c	23.7322	22.6074	11.3327	14.1872	17.3955	17.3955			Rv1081c	17.3955
Rv3142c	23.2588	674.567	22.4719	1163.85	22.6681	1015.83	22.3342	1280.42	22.4804	1156.98						Rv3503c	579.913	556	72.6243	Rv1030	795.967	560	72.6562	Rv2775	662.118	561	72.714	Rv0567	749.128	556	72.6108	Rv2683	778.013	562	72.6919			Rv1082	67.159	66.3574	63.1323	67.5862	61.0787	66.3574			Rv1082	66.3574
Rv3870	27.3762	522.874	26.6525	863.508	26.4844	970.236	26.055	1306.57	26.3058	1098.05						Rv0078A	579.16	557	72.5751	Rv2404c	794.591	561	72.6074	Rv0899	660.399	562	72.6654	Rv2406c	745.674	557	72.5616	Rv2462c	777.508	563	72.6433			Rv1087	16.5928	28.3203	6.7607	16.3054	14.4315	16.3054			Rv1087	16.3054
Rv3156	25.245	596.992	26.0788	334.953	26.1069	328.487	25.785	410.594	25.8743	385.957						Rv0822c	575.16	558	72.5258	Rv2579	790.814	562	72.5586	Rv3684	658.685	563	72.6167	Rv2302	744.598	558	72.5123	Rv2218	775.097	564	72.5948			Rv1088	0.837026	5.71289	10.7977	11.4286	9.23226	9.23226			Rv1088	9.23226
Rv3694c	22.6294	599.325	22.2987	753.686	22.7106	566.505	22.3062	749.777	22.2884	759.092						Rv1904	575.16	559	72.4766	Rv1437	789.102	563	72.5098	Rv2540c	657.543	564	72.5681	Rv2579	743.309	559	72.4631	Rv0888	770.189	565	72.5462			Rv1092c	83.5549	81.25	79.1342	80.2956	83.3819	81.25			Rv1092c	81.25
Rv3392c	23.4825	589.795	23.7975	474.106	24.1794	363.848	23.7275	497.678	23.3359	652.859						Rv0163	574.661	560	72.4274	Rv2421c	784.328	564	72.4609	Rv0714	654.135	565	72.5195	Rv3211	739.455	560	72.4138	Rv2187	768.355	566	72.4976			Rv1093	96.258	95.6055	94.9903	95.1724	96.0155	95.6055			Rv1093	95.6055
Rv3098c	24.2688	472.057	22.9081	1212.23	22.6444	1455.39	22.9167	1205.07	22.7284	1373.01						Rv3152	574.164	561	72.3781	Rv3877	779.588	565	72.4121	Rv2218	653.85	566	72.4708	Rv1779c	739.028	561	72.3645	Rv2956	765.697	567	72.449			Rv1094	77.6465	92.8711	94.2121	93.9409	89.31	92.8711			Rv1094	92.8711
Rv3503c	23.6519	579.913	21.0981	3405.01	21.3981	2765.73	21.5575	2476.47	21.7184	2215.06						Rv0546c	568.225	562	72.3289	Rv3411c	778.912	566	72.3633	Rv3411c	648.49	567	72.4222	Rv3465	732.864	562	72.3153	Rv1490	763.545	568	72.4004			Rv1095	59.8227	56.6895	62.5486	59.5567	54.7619	59.5567			Rv1095	59.5567
Rv3211	23.9219	567.979	23.2881	881.273	22.8487	1195.02	23.5413	739.455	23.8659	590.433						Rv3211	567.979	563	72.2797	Rv3371	777.228	567	72.3145	Rv1772	647.93	568	72.3735	Rv0246	728.643	563	72.266	Rv2398c	762.002	569	72.3518			Rv1096	69.227	50.5859	51.3132	51.7734	55.102	51.7734			Rv1096	51.7734
Rv3708c	23.7913	701.996	23.165	1083.56	23.3056	982.927	23.505	856.06	22.9608	1248.29						Rv3913	567.733	564	72.2304	Rv0245	768.856	568	72.2656	Rv2427c	644.012	569	72.3249	Rv2504c	728.643	564	72.2167	Rv3694c	759.092	570	72.3032			Rv1097c	53.7666	43.2617	41.6829	41.9704	42.7114	42.7114			Rv1097c	42.7114
Rv1822	28.0363	736.897	28.4813	541.311	28.6138	493.812	28.3375	598.028	28.0808	714.472						Rv3744	565.034	565	72.1812	Rv0859	760.901	569	72.2168	Rv3006	641.784	570	72.2763	Rv3487c	726.542	565	72.1675	Rv0667	757.613	571	72.2546			Rv1098c	68.4884	60.1074	53.6479	60.5911	63.1681	60.5911			Rv1098c	60.5911
Rv1080c	23.0696	512.705	23.1317	491.11	22.8202	609.448	23.2438	454.4	23.2307	458.519						Rv1169c	564.789	566	72.132	Rv1017c	757.613	570	72.168	Rv0002	640.395	571	72.2276	Rv2220	726.122	566	72.1182	Rv1735c	756.958	572	72.206			Rv1099c	94.8301	89.1602	90.2724	90.3448	90.5248	90.3448			Rv1099c	90.3448
Rv2718c	25.8463	411.662	24.715	901.741	24.5225	1030.46	24.8967	795.05	24.9034	791.327						Rv3234c	564.545	567	72.0827	Rv1772	756.958	571	72.1191	Rv0558	639.009	572	72.179	Rv2366c	722.36	567	72.069	Rv1507A	756.138	573	72.1574			Rv1101c	58.3456	60.0098	61.6732	64.4828	61.1759	61.1759			Rv1101c	61.1759
Rv1374c	27.6587	1054.85	28.2225	713.648	28.9475	431.755	28.3546	651.213	28.08	787.736						Rv0567	564.3	568	72.0335	Rv1498A	756.958	572	72.0703	Rv3750c	638.732	573	72.1304	Rv0509	721.314	568	72.0197	Rv2281	751.239	574	72.1088			Rv1103c	42.6391	33.3008	28.2101	31.3793	35.6657	33.3008			Rv1103c	33.3008
Rv1623c	29.2188	523.78	25.9506	5046.07	26.3719	3768.29	26.2129	4207.22	26.7259	2948.22						Rv1290c	564.3	569	71.9842	Rv1490	755.647	573	72.0215	Rv2642	638.455	574	72.0817	Rv1437	718.196	569	71.9704	Rv1894c	748.317	575	72.0603			Rv1105	12.5554	13.8672	17.1693	12.9557	12.6336	12.9557			Rv1105	12.9557
Rv2560	21.6919	1135.96	22.7169	558.221	23.3706	354.82	22.7767	535.559	22.5559	624.099						Rv3766	564.3	570	71.935	Rv3694c	753.686	574	71.9727	Rv0933	630.212	575	72.0331	Rv2398c	715.919	570	71.9212	Rv0885	745.244	576	72.0117			Rv1109c	96.0118	95.0195	93.9202	93.3498	94.2177	94.2177			Rv1109c	94.2177
Rv2178c	24.6569	562.104	24.3219	709.025	24.6612	560.402	24.5267	615.196	24.5909	588.391						Rv2178c	562.104	571	71.8858	Rv1323	752.378	575	71.9238	Rv3264c	630.212	575	72.0331	Rv3661	715.298	571	71.8719	Rv1906c	744.759	577	71.9631			Rv1110	71.3442	79.541	84.144	80.7389	73.6152	79.541			Rv1110	79.541
Rv1474c	25.2087	428.401	25.7125	302.139	26.3475	194.56	25.9713	252.531	26.0416	240.519						Rv1779c	559.917	572	71.8365	Rv0407	743.954	576	71.875	Rv1687c	629.939	576	71.9844	Rv1277	709.948	572	71.8227	Rv1978	739.295	578	71.9145			Rv1111c	63.4663	46.875	38.3755	45.2709	47.7648	46.875			Rv1111c	46.875
Rv2187	29.2338	388.782	28.0538	880.889	28.7119	558.221	28.61	599.065	28.2509	768.355						Rv0179c	555.568	573	71.7873	Rv0268c	737.537	577	71.8262	Rv1166	627.215	577	71.9358	Rv1250	706.269	573	71.7734	Rv1176c	733.711	579	71.8659			Rv1115	25.0615	22.9492	26.7996	26.5025	31.0982	26.5025			Rv1115	26.5025
Rv3809c	23.7125	593.897	23.79	562.834	24.1569	436.456	23.86	536.18	23.4934	691.281						Rv1642	555.086	574	71.7381	Rv1906c	736.258	578	71.7773	Rv3518c	626.13	578	71.8872	Rv1196	706.266	574	71.7241	Rv1819c	732.917	580	71.8173			Rv1116A	69.8178	52.002	44.7471	50.6404	56.3168	52.002			Rv1116A	52.002
Rv3354	27.6612	639.286	27.6038	665.278	28.2356	429.329	28.4275	375.864	28.0443	490.223						Rv3016	554.606	575	71.6888	Rv0667	734.453	579	71.7285	Rv1476	623.694	579	71.8385	Rv1894c	704.026	575	71.6749	Rv2427c	732.229	581	71.7687			Rv1117	86.8538	86.6699	85.3113	85.1724	84.6453	85.3113			Rv1117	85.3113
Rv0782	24.1187	772.194	24.51	588.774	24.9969	420.131	24.805	479.893	24.6716	526.397						Rv3291c	554.125	576	71.6396	Rv2724c	734.347	580	71.6797	Rv1428c	621.805	580	71.7899	Rv1187	703.825	576	71.6256	Rv0246	731.964	582	71.7201			Rv1120c	3.88971	12.1582	3.50195	10.0985	11.3217	10.0985			Rv1120c	10.0985
Rv2069	28.4319	280.08	27.8906	407.582	29.4506	138.232	28.5392	260.006	27.8434	421.132						Rv3157	553.166	577	71.5903	Rv3400	733.076	581	71.6309	Rv0172	621.535	581	71.7412	Rv2462c	703.01	577	71.5764	Rv3411c	730.697	583	71.6715			Rv1121	44.067	42.1875	40.0778	41.2808	39.1642	41.2808			Rv1121	41.2808
Rv2808	24.8494	589.028	24.9406	552.927	25.3831	406.876	24.7367	636.891	24.9064	566.218						Rv0012	553.166	578	71.5411	Rv3570c	730.856	582	71.582	Rv1250	620.459	582	71.6926	Rv1978	702.807	578	71.5271	Rv2588c	730.486	584	71.6229			Rv1123c	25.3077	6.64062	5.107	9.70443	10.9815	9.70443			Rv1123c	9.70443
Rv1779c	22.4875	559.917	22.2275	670.49	22.195	685.764	22.0871	739.028	22.22	673.983						Rv3005c	551.969	579	71.4919	Rv2956	730.54	583	71.5332	Rv2462c	616.708	583	71.644	Rv0117	702.604	579	71.4778	Rv1812c	729.431	585	71.5743			Rv1127c	12.7031	16.748	7.24708	13.9409	20.6025	13.9409			Rv1127c	13.9409
Rv2303c	22.5181	550.059	21.8625	866.508	21.6406	1010.56	22.0712	749.777	22.2179	677.3						Rv0315	551.73	580	71.4426	Rv2874	730.223	584	71.4844	Rv3362c	615.107	584	71.5953	Rv2956	700.578	580	71.4286	Rv2540c	728.222	586	71.5258			Rv1128c	16.839	37.9395	37.6459	32.8571	37.3178	37.3178			Rv1128c	37.3178
Rv2202c	27.0712	539.44	26.4388	836.264	26.9869	571.929	26.525	787.736	26.7484	674.712						Rv2366c	550.775	581	71.3934	Rv3724A	727.066	585	71.4355	Rv1557	614.307	585	71.5467	Rv3146	697.751	581	71.3793	Rv0117	724.446	587	71.4772			Rv1129c	61.5953	79.7852	79.4261	79.5074	79.6404	79.5074			Rv1129c	79.5074
Rv0892	25.4112	1408.87	27.3775	360.553	28.0069	233.082	27.2083	405.409	27.1	437.024						Rv1110	550.775	582	71.3442	Rv3794	726.751	586	71.3867	Rv0336	613.245	586	71.4981	Rv3783	695.94	582	71.33	Rv3036c	724.446	587	71.4772			Rv1130	8.61645	7.61719	9.38716	10.0493	13.897	9.38716			Rv1130	9.38716
Rv2905	26.6938	418.133	25.4	1025.11	25.7394	810.233	25.24	1145.35	25.4333	1001.7						Rv2303c	550.059	583	71.2949	Rv3034c	721.419	587	71.3379	Rv0417	611.387	587	71.4494	Rv3610c	694.135	583	71.2808	Rv0361	721.107	588	71.4286			Rv1131	94.6824	98.1934	98.0545	98.5222	98.931	98.1934			Rv1131	98.1934
Rv3404c	24.2594	796.314	25.1337	434.382	25.6006	314.288	24.6292	616.263	24.9579	490.684						Rv0347	548.869	584	71.2457	Rv0417	720.481	588	71.2891	Rv1508c	609.801	588	71.4008	Rv2128	693.332	584	71.2315	Rv3783	718.404	589	71.38			Rv1132	63.8109	63.0371	58.8035	58.8177	64.723	63.0371			Rv1132	63.0371
Rv2330c	27.0963	378.807	27.065	387.102	26.5638	547.918	26.6875	502.879	26.9384	422.594						Rv0018c	548.394	585	71.1965	Rv3774	718.612	589	71.2402	Rv1080c	609.448	589	71.3521	Rv3855	692.934	585	71.1823	Rv1152	718.144	590	71.3314			Rv1133c	76.9572	76.9531	76.6051	76.3547	74.2468	76.6051			Rv1133c	76.6051
Rv2386c	30.4812	114.192	26.5525	1739.03	26.9694	1302.61	26.6025	1679.8	26.9725	1299.79						Rv1507c	548.394	586	71.1472	Rv0346c	717.368	590	71.1914	Rv0577	609.008	590	71.3035	Rv1743	691.734	586	71.133	Rv1498A	714.886	591	71.2828			Rv1135A	20.3348	6.49414	11.1381	11.0345	13.7998	11.1381			Rv1135A	11.1381
Rv3059	24.055	291.342	23.1075	561.861	22.6887	751.078	23.6729	379.683	23.3759	466.467						Rv2406c	547.919	587	71.098	Rv3913	716.124	591	71.1426	Rv1030	608.744	591	71.2549	Rv3556c	690.534	587	71.0837	Rv1822	714.472	592	71.2342			Rv1140	48.2029	43.7012	39.6401	38.1773	43.1973	43.1973			Rv1140	43.1973
Rv2301	27.0025	546.497	26.9625	561.859	26.6394	702.908	26.3925	834.095	26.6884	679.406						Rv0122	547.444	588	71.0487	Rv1374c	713.648	592	71.0938	Rv0245	607.955	592	71.2062	Rv3383c	684.579	588	71.0345	Rv1271c	712.876	593	71.1856			Rv1145	38.5032	37.0117	31.7607	30.3448	32.2157	32.2157			Rv1145	32.2157
Rv3152	26.9863	574.164	28.6588	180.12	28.4438	209.066	27.98	288.329	27.7234	344.445						Rv0407	547.444	588	71.0487	Rv2128	713.03	593	71.0449	Rv3873	606.112	593	71.1576	Rv2540c	683.394	589	70.9852	Rv0346c	711.641	594	71.137			Rv1147	18.2669	21.582	22.0331	22.9557	19.7765	21.582			Rv1147	21.582
Rv0233	25.3087	310.364	24.3	624.505	25.1719	341.252	24.9146	407.875	25.1091	356.438						Rv2301	546.497	589	70.9995	Rv1271c	711.179	594	70.9961	Rv2969c	604.539	594	71.1089	Rv0347	681.618	590	70.936	Rv1292	708.718	595	71.0884			Rv1148c	65.3865	76.9043	79.7179	74.4828	75.6074	75.6074			Rv1148c	75.6074
Rv3157	25.295	553.166	26.0463	328.629	26.1569	304.372	25.9025	363.061	26.0618	325.113						Rv2627c	543.192	590	70.9503	Rv3146	710.561	595	70.9473	Rv2613c	602.709	595	71.0603	Rv3774	679.848	591	70.8867	Rv1437	706.726	596	71.0398			Rv1150	21.6642	25.8789	38.5214	30.2956	32.5073	30.2956			Rv1150	30.2956
Rv3155	31.045	1014.51	32.25	440.063	30.0794	1981.25	31.225	895.512	31.2133	902.782						Rv3750c	540.61	591	70.901	Rv2178c	709.025	596	70.8984	Rv0361	602.449	596	71.0117	Rv1932	675.737	592	70.8374	Rv2448c	706.266	597	70.9913			Rv1151c	35.6967	36.4746	29.5233	34.0394	38.2896	35.6967			Rv1151c	35.6967
Rv1508c	22.115	1057.59	22.49	815.516	22.9094	609.801	22.6112	749.777	22.3091	924.485						Rv2202c	539.44	592	70.8518	Rv3661	707.491	597	70.8496	Rv1906c	601.405	597	70.963	Rv3666c	673.985	593	70.7882	Rv3767c	704.84	598	70.9427			Rv1152	76.7602	75.6348	79.1829	76.4039	71.3314	76.4039			Rv1152	76.4039
Rv0537c	26.0475	600.104	25.885	671.652	26.5562	421.772	26.1562	556.531	26.0966	580.039						Rv0138	538.506	593	70.8026	Rv2553c	705.654	598	70.8008	Rv3610c	599.325	598	70.9144	Rv1030	670.491	594	70.7389	Rv2613c	696.14	599	70.8941			Rv1154c	49.8277	51.2207	52.7237	53.5468	52.9155	52.7237			Rv1154c	52.7237
Rv1519	24.28	213.275	22.335	821.189	22.8819	562.105	22.2488	871.779	22.2025	900.179						Rv1018c	538.04	594	70.7533	Rv3487c	702.301	599	70.752	Rv3888c	598.287	599	70.8658	Rv3825c	668.555	595	70.6897	Rv0404	692.48	600	70.8455			Rv1156	91.6297	89.3066	89.4455	89.2118	89.4558	89.4455			Rv1156	89.4455
Rv0996	23.945	782.295	24.4375	556.05	24.575	505.5	24.6446	481.698	24.3691	583.063						Rv1747	535.25	595	70.7041	Rv0256c	700.174	600	70.7031	Rv0220	597.767	600	70.8171	Rv2138	668.169	596	70.6404	Rv3809c	691.281	601	70.7969			Rv1158c	63.2201	46.3379	31.7121	49.064	38.3868	46.3379			Rv1158c	46.3379
Rv1129c	23.3487	323.544	21.3675	1277.47	21.6094	1080.28	21.4033	1246.13	21.4466	1209.34						Rv3301c	533.167	596	70.6548	Rv0854	700.174	601	70.6543	Rv0663	597.251	601	70.7685	Rv3426	661.258	597	70.5911	Rv3389c	690.334	602	70.7483			Rv1159	41.3097	46.1914	42.7529	44.3842	41.7881	42.7529			Rv1159	42.7529
Rv1283c	23.0012	598.546	23.4175	448.533	23.7844	347.819	23.4838	428.401	23.2416	506.707						Rv2947c	529.255	597	70.6056	Rv0888	700.174	601	70.6543	Rv2406c	594.669	602	70.7198	Rv3034c	659.541	598	70.5419	Rv3129	685.317	603	70.6997			Rv1161	78.3358	87.6465	90.7101	88.3251	85.5199	87.6465			Rv1161	87.6465
Rv0179c	27.4638	555.568	28.2763	316.337	28.4481	280.808	28.6225	248.84	28.3233	306.179						Rv0854	529.255	598	70.5564	Rv3666c	698.355	602	70.6055	Rv2421c	590.56	603	70.6712	Rv2683	658.399	599	70.4926	Rv2591	681.568	604	70.6511			Rv1163	7.97637	20.0195	12.2568	16.601	17.8328	16.601			Rv1163	16.601
Rv2406c	24.6238	547.919	24.3463	664.128	24.5056	594.669	24.1792	745.674	24.4509	617.643						Rv0663	524.689	599	70.5071	Rv0182c	696.544	603	70.5566	Rv3556c	586.991	604	70.6226	Rv1733c	657.829	600	70.4433	Rv2302	680.83	605	70.6025			Rv1166	75.5785	73.1445	71.9358	75.2709	76.4334	75.2709			Rv1166	75.2709
Rv0078A	24.4238	579.16	24.2575	649.898	24.61	509.016	24.6188	505.939	24.43	576.657						Rv1623c	523.78	600	70.4579	Rv2366c	693.53	604	70.5078	Rv0784	586.229	605	70.5739	Rv2074	655.932	601	70.3941	Rv2301	679.406	606	70.5539			Rv1167c	70.261	65.6738	59.9222	63.0049	65.8892	65.6738			Rv1167c	65.6738
Rv0246	25.7812	630.485	25.73	653.285	25.8944	582.936	25.5725	728.643	25.5659	731.964						Rv3870	522.874	601	70.4087	Rv3437	683.096	605	70.459	Rv1733c	585.212	606	70.5253	Rv0854	654.985	602	70.3448	Rv0641	679.113	607	70.5053			Rv1169c	72.132	81.8848	82.8794	82.4138	84.7425	82.4138			Rv1169c	82.4138
Rv0509	23.34	519.712	22.6775	822.614	22.725	795.969	22.8671	721.314	22.7466	784.161						Rv2537c	522.421	602	70.3594	Rv2683	681.617	606	70.4102	Rv2374c	584.959	607	70.4767	Rv1498A	653.473	603	70.2956	Rv0698	677.496	608	70.4568			Rv1170	44.8548	39.6484	41.4883	39.9507	40.0875	40.0875			Rv1170	40.0875
Rv0251c	28.775	223.878	24.69	3799.42	24.6488	3909.63	24.9	3284.76	24.7983	3524.58						Rv0509	519.712	603	70.3102	Rv0336	675.152	607	70.3613	Rv0246	582.936	608	70.428	Rv3913	652.156	604	70.2463	Rv2303c	677.3	609	70.4082			Rv1171	47.4151	41.2109	37.2082	39.6552	42.4198	41.2109			Rv1171	41.2109
Rv2466c	26.8712	179.809	23.4225	1963.3	23.2194	2260.14	23.685	1636.69	23.3583	2052.6						Rv1167c	519.262	604	70.261	Rv2427c	674.568	608	70.3125	Rv3383c	580.919	609	70.3794	Rv1374c	651.213	605	70.197	Rv2202c	674.712	610	70.3596			Rv1173	25.1108	30.2246	35.7004	33.8916	30.9524	30.9524			Rv1173	30.9524
Rv1082	23.78	440.064	23.47	545.551	23.9469	391.996	23.4271	562.023	23.9266	397.554						Rv0548c	517.465	605	70.2117	Rv1735c	673.984	609	70.2637	Rv1978	578.909	610	70.3307	Rv0714	651.025	606	70.1478	Rv1779c	673.983	611	70.311			Rv1174c	97.095	96.3867	95.7198	96.5025	96.2585	96.3867			Rv1174c	96.3867
Rv3766	26.6113	564.3	25.5875	1147.33	26.1444	779.926	25.3692	1334.79	25.5084	1211.96						Rv1016c	517.465	605	70.2117	Rv0905	672.231	610	70.2148	Rv1378c	577.157	611	70.2821	Rv0346c	646.528	607	70.0985	Rv0252	673.155	612	70.2624			Rv1176c	74.7415	67.9199	69.1148	65.1724	71.8659	69.1148			Rv1176c	69.1148
Rv0558	26.5825	504.625	25.7863	876.322	26.2419	639.009	25.88	821.188	25.8625	831.209						Rv1522c	517.465	605	70.2117	Rv0537c	671.652	611	70.166	Rv0012	575.408	612	70.2335	Rv1271c	645.035	608	70.0493	Rv3913	669.665	613	70.2138			Rv1177	82.5702	90.7715	91.2938	91.133	90.8163	90.8163			Rv1177	90.8163
Rv0012	25.13	553.166	24.4425	890.868	25.0731	575.408	24.6175	789.102	24.3758	933						Rv3278c	516.569	606	70.1625	Rv1779c	670.49	612	70.1172	Rv1437	572.922	613	70.1848	Rv0698	639.841	609	70	Rv3774	666.626	614	70.1652			Rv1180	80.7484	84.9121	86.1868	85.3695	84.2566	84.9121			Rv1180	84.9121
Rv0163	27.185	574.661	27.0475	632.127	28.4319	242.139	28.0413	317.435	27.8766	355.821						Rv1080c	512.705	607	70.1132	Rv0252	670.487	613	70.0684	Rv2202c	571.929	614	70.1362	Rv0888	639.286	610	69.9507	Rv3717	664.272	615	70.1166			Rv1181	77.4003	85.3027	84.8249	84.335	85.2284	84.8249			Rv1181	84.8249
Rv2553c	27.4463	426.18	26.7188	705.654	26.1194	1069.11	26.5038	819.056	26.4654	841.11						Rv0117	511.226	608	70.064	Rv0567	670.487	613	70.0684	Rv2990c	571.435	615	70.0875	Rv1687c	638.18	611	69.9015	Rv0189c	663.553	616	70.068			Rv1182	94.1408	96.1426	96.0117	96.3054	95.8212	96.0117			Rv1182	96.0117
Rv1018c	26.8	538.04	27.4875	334.084	27.4138	351.606	27.085	441.591	27.0808	442.868						Rv2030c	509.458	609	70.0148	Rv2412	670.198	614	70.0195	Rv0806c	570.94	616	70.0389	Rv2808	636.891	612	69.8522	Rv3825c	659.493	617	70.0194			Rv1183	52.9788	49.6582	47.7626	51.9212	54.3246	51.9212			Rv1183	51.9212
Rv0364	25.0962	714.266	25.72	463.546	26.2694	316.749	25.7538	452.828	25.4516	558.343						Rv2595	505.938	610	69.9655	Rv1058	665.856	615	69.9707	Rv0268c	569.704	617	69.9903	Rv3490	636.525	613	69.803	Rv3562	658.541	618	69.9708			Rv1186c	35.549	36.9141	33.6089	35.8621	37.8037	35.8621			Rv1186c	35.8621
Rv3389c	26.1813	588.263	26.125	611.653	25.975	678.671	25.7338	802.2	25.9504	690.334						Rv1234	505.5	611	69.9163	Rv3354	665.278	616	69.9219	Rv3376	569.458	618	69.9416	Rv0245	632.308	614	69.7537	Rv0017c	656.69	619	69.9223			Rv1187	50.8616	69.4336	74.7082	71.6256	73.0807	71.6256			Rv1187	71.6256
Rv2398c	28.2569	594.154	27.7325	854.578	27.3856	1086.85	27.9879	715.919	27.8979	762.002						Rv0558	504.625	612	69.8671	Rv2406c	664.128	617	69.873	Rv1886c	569.21	619	69.893	Rv0663	632.128	615	69.7044	Rv2128	656.5	620	69.8737			Rv1188	7.33629	24.1699	36.1868	25.8128	26.2391	25.8128			Rv1188	25.8128
Rv2913c	27.0975	154.779	25.6688	416.686	25.4806	474.723	25.5625	448.534	25.7633	390.245						Rv1116A	504.188	613	69.8178	Rv0290	662.977	618	69.8242	Rv3584	568.47	620	69.8444	Rv0905	632.126	616	69.6552	Rv3494c	654.418	621	69.8251			Rv1189	11.6691	6.44531	10.2626	8.96552	17.2498	10.2626			Rv1189	10.2626
Rv3208	26.665	635.421	27.2537	422.504	27.7506	299.403	26.9175	533.398	26.8954	541.625						Rv1978	502.879	614	69.7686	Rv2074	658.114	619	69.7754	Rv1498A	567.979	621	69.7957	Rv0860	631.034	617	69.6059	Rv3392c	652.859	622	69.7765			Rv1191	68.5869	56.3965	53.7451	50.5911	54.6647	54.6647			Rv1191	54.6647
Rv2366c	26.9663	550.775	26.6338	693.53	26.6444	688.443	26.575	722.36	26.4375	794.591						Rv1903	502.009	615	69.7194	Rv1904	655.554	620	69.7266	Rv2633c	566.75	622	69.7471	Rv2613c	631.032	618	69.5567	Rv1598c	642.062	623	69.7279			Rv1192	66.8144	75.8789	77.0428	74.5813	74.9271	74.9271			Rv1192	74.9271
Rv3562	24.2025	869.516	25.0963	467.985	25.0556	481.35	25.04	486.592	24.6034	658.541						Rv0356c	500.706	616	69.6701	Rv0246	653.285	621	69.6777	Rv3694c	566.505	623	69.6984	Rv3767c	630.485	619	69.5074	Rv0854	638.042	624	69.6793			Rv1194c	91.679	88.9648	89.8833	89.6059	91.5452	89.8833			Rv1194c	89.8833
Rv1747	25.2875	535.25	25.15	588.774	25.8025	374.564	25.5188	455.977	25.06	626.673						Rv0076c	499.839	617	69.6209	Rv3783	651.872	622	69.6289	Rv2281	566.013	624	69.6498	Rv3877	629.939	620	69.4581	Rv0639	636.109	625	69.6307			Rv1195	23.1905	14.7461	4.62062	16.9458	12.3907	14.7461			Rv1195	14.7461
Rv2448c	25.805	435.512	25.645	486.592	25.5856	507.035	25.3625	591.842	25.1075	706.266						Rv3106	498.109	618	69.5716	Rv0078A	649.898	623	69.5801	Rv1522c	565.522	625	69.6012	Rv0256c	629.03	621	69.4089	Rv1772	633.634	626	69.5821			Rv1196	74.84	65.0391	61.6245	71.7241	68.7561	68.7561			Rv1196	68.7561
Rv2591	26.8944	374.078	25.3137	1118.86	25.9231	733.394	25.5213	968.977	26.0289	681.568						Rv1914c	495.097	619	69.5224	Rv2247	647.648	624	69.5312	Rv1946c	565.278	626	69.5525	Rv2374c	628.122	622	69.3596	Rv1416	631.76	627	69.5335			Rv1197	99.4584	97.8516	97.8599	98.2759	97.8134	97.8599			Rv1197	97.8599
Rv2852c	24.3194	304.9	23.2669	632.4	23.7887	440.445	23.6267	492.815	23.6014	501.537						Rv0310c	494.669	620	69.4732	Rv2601A	647.089	625	69.4824	Rv2954c	563.811	627	69.5039	Rv0027	627.216	623	69.3103	Rv1747	626.673	628	69.4849			Rv1198	28.6558	41.1133	47.1304	45.9606	42.517	42.517			Rv1198	42.517
Rv1932	26.4938	717.989	26.95	523.327	26.9119	537.341	26.5813	675.737	27.3641	392.761						Rv3264c	494.669	620	69.4732	Rv1187	644.291	626	69.4336	Rv1519	562.105	628	69.4553	Rv1702c	627.216	624	69.2611	Rv3722c	625.181	629	69.4363			Rv1200	21.5165	17.8223	20.3794	17.3892	18.2702	18.2702			Rv1200	18.2702
Rv3767c	27.2138	343.179	25.8438	887.017	25.0956	1489.84	26.3362	630.485	26.1754	704.84						Rv0466	494.669	621	69.4239	Rv2138	637.625	627	69.3848	Rv0888	562.105	629	69.4066	Rv1507A	621.446	625	69.2118	Rv2560	624.099	630	69.3878			Rv1202	44.5593	41.7969	38.4728	35.9606	37.415	38.4728			Rv1202	38.4728
Rv2745c	24.3	310.096	22.5625	1034.03	21.5712	2055.57	22.5438	1047.56	22.5666	1031.13						Rv1613	492.53	622	69.3747	Rv1978	634.322	628	69.3359	Rv2178c	560.402	630	69.358	Rv3404c	616.263	626	69.1626	Rv3065	623.063	631	69.3392			Rv1205	61.2506	58.8867	58.6576	56.5517	59.4752	58.8867			Rv1205	58.8867
Rv1234	25.745	505.5	25.57	570.692	25.8219	479.27	26.0988	395.578	26.015	419.221						Rv0217c	492.53	623	69.3255	Rv2852c	632.4	629	69.2871	Rv2187	558.221	631	69.3093	Rv2178c	615.196	627	69.1133	Rv2502c	619.787	632	69.2906			Rv1206	49.0891	50.1465	38.8132	38.9655	44.4606	44.4606			Rv1206	44.4606
Rv2442c	26.0313	433.629	25.9687	452.828	24.5231	1233.42	25.9567	456.636	26.0784	419.676						Rv2987c	492.104	624	69.2762	Rv0163	632.127	630	69.2383	Rv2984	557.497	632	69.2607	Rv2577	613.067	628	69.064	Rv2633c	618.045	633	69.242			Rv1207	34.9581	22.3145	18.7257	17.0936	14.6259	18.7257			Rv1207	18.7257
Rv1290c	26.0763	564.3	26.175	526.967	26.6019	391.996	26.3858	455.319	26.1725	527.881						Rv1096	491.678	625	69.227	Rv3264c	630.485	631	69.1895	Rv1598c	556.29	633	69.2121	Rv0017c	612.713	629	69.0148	Rv1323	617.688	634	69.1934			Rv1212c	48.5475	32.1289	32.6362	35.8128	27.3081	32.6362			Rv1212c	32.6362
Rv3873	28.9712	427.659	28.0063	834.816	28.4681	606.112	28.065	801.505	27.7008	1031.65						Rv2467	490.189	626	69.1777	Rv1507A	628.85	632	69.1406	Rv2138	555.567	634	69.1634	Rv0081	609.538	630	68.9655	Rv2406c	617.643	635	69.1448			Rv1213	78.2866	79.1016	78.5019	79.1133	81.4869	79.1016			Rv1213	79.1016
Rv2032	28.3012	72.7724	23.9438	1491.77	24.3513	1124.69	23.6575	1819.17	24.1725	1273.05						Rv0313	489.128	627	69.1285	Rv0233	624.505	633	69.0918	Rv1176c	553.406	635	69.1148	Rv1294	607.077	631	68.9163	Rv1529	615.15	636	69.0962			Rv1219c	21.418	23.6816	30.5934	28.4236	30.0292	28.4236			Rv1219c	28.4236
Rv2082	23.3356	779.251	24.285	403.54	24.8237	277.784	23.8642	540.219	24.1564	441.177						Rv0412c	488.704	628	69.0793	Rv1598c	622.345	634	69.043	Rv2330c	547.918	636	69.0661	Rv3778c	605.851	632	68.867	Rv0347	614.841	637	69.0476			Rv1221	98.4737	99.4141	99.7082	99.5567	99.5141	99.5141			Rv1221	99.5141
Rv3721c	24.6625	450.09	24.6225	462.743	25.1338	324.667	24.8675	390.47	24.3158	572.342						Rv2222c	488.281	629	69.03	Rv3722c	616.975	635	68.9941	Rv3065	546.97	637	69.0175	Rv3717	604.278	633	68.8177	Rv0859	614.085	638	68.999			Rv1222	48.9414	64.209	81.4202	78.67	77.5996	77.5996			Rv1222	77.5996
Rv1914c	22.055	495.097	22.3225	411.306	22.4469	377.333	22.3296	409.291	22.24	435.512						Rv0667	488.211	630	68.9808	Rv3744	615.641	636	68.9453	Rv3400	545.314	638	68.9689	Rv3429	604.278	634	68.7685	Rv1022	614.085	639	68.9504			Rv1223	84.6873	85.5469	91.0506	89.803	89.3586	89.3586			Rv1223	89.3586
Rv0399c	25.3137	454.4	25.0788	534.785	23.8894	1219.6	24.0625	1081.69	24.4559	823.503						Rv3412	488.07	631	68.9316	Rv1250	612.182	637	68.8965	Rv3034c	544.841	639	68.9202	Rv3888c	602.709	635	68.7192	Rv2577	613.377	640	68.9018			Rv1228	21.3688	28.5156	42.2665	40.1478	43.7804	40.1478			Rv1228	40.1478
Rv0018c	25.6825	548.394	25.7913	508.575	26.2044	381.938	25.985	444.663	26.0068	438.002						Rv2694c	486.171	632	68.8823	Rv3389c	611.653	638	68.8477	Rv2610c	544.841	640	68.8716	Rv0557	600.277	636	68.67	Rv1522c	609.14	641	68.8533			Rv1232c	58.6903	62.1582	57.7821	55.4187	62.7308	58.6903			Rv1232c	58.6903
Rv0712	23.4675	443.893	22.21	1061.27	22.0937	1150.32	22.5063	864.258	22.2025	1066.8						Rv3081	485.118	633	68.8331	Rv0231	611.122	639	68.7988	Rv3913	544.369	641	68.823	Rv2187	599.065	637	68.6207	Rv1903	603.624	642	68.8047			Rv1234	69.9163	67.6758	66.6829	60.8867	62.1963	66.6829			Rv1234	66.6829
Rv3373	25.8912	328.63	25.6588	386.096	25.5613	413.092	25.5975	402.842	25.5158	426.303						Rv0220	484.488	634	68.7839	Rv2633c	608.218	640	68.75	Rv3437	542.721	642	68.7743	Rv0407	598.719	638	68.5714	Rv1196	603.536	643	68.7561			Rv1243c	3.69276	1.61133	1.89689	1.52709	1.6035	1.61133			Rv1243c	1.61133
Rv1292	23.78	584.707	23.755	594.927	24.2594	419.403	23.8521	556.21	23.5025	708.718						Rv1567c	482.394	635	68.7346	Rv2947c	606.639	641	68.7012	Rv3778c	539.44	643	68.7257	Rv1822	598.028	639	68.5222	Rv0407	602.187	644	68.7075			Rv1245c	39.5864	31.8848	35.4086	29.9015	28.5228	31.8848			Rv1245c	31.8848
Rv0663	27.7362	524.689	27.565	590.817	27.5494	597.251	27.4675	632.128	28.0483	422.625						Rv1266c	480.725	636	68.6854	Rv2613c	605.849	642	68.6523	Rv3237c	538.272	644	68.677	Rv1557	595.961	640	68.4729	Rv0567	601.795	645	68.6589			Rv1247c	81.7824	82.7148	82.2471	79.4089	82.4101	82.2471			Rv1247c	82.2471
Rv3750c	25.8981	540.61	25.0881	947.804	25.6575	638.732	24.9125	1070.5	24.9709	1028						Rv3457c	480.101	637	68.6361	Rv3383c	604.278	643	68.6035	Rv2947c	537.807	645	68.6284	Rv3033	595.443	641	68.4236	Rv2374c	599.93	646	68.6103			Rv1248c	86.3122	86.2793	87.5973	85.2217	85.9572	86.2793			Rv1248c	86.2793
Rv0313	22.4875	489.128	21.275	1133.5	21.545	940.034	21.795	790.471	21.6775	857.545						Rv1191	479.893	638	68.5869	Rv2281	602.709	644	68.5547	Rv1932	537.341	646	68.5798	Rv3264c	594.927	642	68.3744	Rv1663	598.719	647	68.5617			Rv1249c	39.3402	42.0898	39.2023	38.1281	36.8319	39.2023			Rv1249c	39.2023
Rv3913	23.9975	567.733	23.6625	716.124	24.0581	544.369	23.7975	652.156	23.7593	669.665						Rv0942	479.477	639	68.5377	Rv1733c	597.508	645	68.5059	Rv2662	535.481	647	68.5311	Rv2702	594.24	643	68.3251	Rv0290	598.675	648	68.5131			Rv1250	63.6632	68.8965	71.6926	71.7734	74.3926	71.6926			Rv1250	71.6926
Rv2294	24.1944	616.174	25.0437	341.992	25.325	281.418	24.8879	381.001	24.7559	417.499						Rv1098c	477.818	640	68.4884	Rv1378c	596.992	646	68.457	Rv0905	533.86	648	68.4825	Rv1416	593.897	644	68.2759	Rv2601A	597.855	649	68.4645			Rv1251c	24.8154	19.4824	13.5214	18.4236	19.8251	19.4824			Rv1251c	19.4824
Rv0854	26.6788	529.255	26.275	700.174	26.8219	479.27	26.3712	654.985	26.4091	638.042						Rv3610c	473.286	641	68.4392	Rv0159c	595.959	647	68.4082	Rv2537c	532.013	649	68.4339	Rv2448c	591.842	645	68.2266	Rv2610c	596.647	650	68.4159			Rv1253	55.6376	58.7891	53.8424	57.3399	59.3294	57.3399			Rv1253	57.3399
Rv1098c	34.0012	477.818	34.3313	380.121	35	239.116	34.3075	386.431	34.1183	440.572						Rv3098c	472.057	642	68.39	Rv1292	594.927	648	68.3594	Rv1592c	531.553	650	68.3852	Rv1490	588.263	646	68.1773	Rv2006	595.614	651	68.3673			Rv1255c	10.4874	17.334	14.5914	12.8079	10.3013	12.8079			Rv1255c	12.8079
Rv0347	23.9862	548.869	23.41	818.347	23.2944	886.634	23.6738	681.618	23.8225	614.841						Rv2874	468.593	643	68.3407	Rv1285	592.353	649	68.3105	Rv0182c	530.632	651	68.3366	Rv1475c	587.923	647	68.1281	Rv2412	593.725	652	68.3188			Rv1256c	39.8818	40.7227	35.8463	36.2069	43.2459	39.8818			Rv1256c	39.8818
Rv2029c	27.8413	88.6663	23.6938	1571.38	23.1688	2261.11	23.23	2167.14	24.2783	1047.86						Rv1697	468.391	644	68.2915	Rv0663	590.817	650	68.2617	Rv2839c	530.403	652	68.2879	Rv1302	586.736	648	68.0788	Rv3211	590.433	653	68.2702			Rv1258c	30.97	25.3906	30.0097	24.1872	26.6278	26.6278			Rv1258c	26.6278
Rv0029	26.5975	938.406	26.4375	1048.47	26.9744	722.671	26.7088	868.763	26.62	923.884						Rv2960c	467.175	645	68.2422	Rv1910c	590.305	651	68.2129	Rv3465	529.484	653	68.2393	Rv0268c	582.852	649	68.0296	Rv2178c	588.391	654	68.2216			Rv1259	3.49581	6.20117	4.91245	3.10345	6.75413	4.91245			Rv1259	4.91245
Rv1192	27.835	431.007	26.645	983.357	26.7669	903.696	26.8563	849.411	26.7825	893.961						Rv2166c	466.164	646	68.193	Rv3778c	589.795	652	68.1641	Rv2476c	527.881	654	68.1907	Rv0639	582.685	650	67.9803	Rv0327c	586.354	655	68.173			Rv1263	12.2107	13.3301	8.65759	11.0837	10.0583	11.0837			Rv1263	11.0837
Rv0871	27.9838	376.843	28.275	307.954	28.3844	285.47	27.9508	385.539	28.8941	200.507						Rv2145c	464.752	647	68.1438	Rv1475c	588.774	653	68.1152	Rv1490	521.516	655	68.142	Rv1910c	579.662	651	67.931	Rv1765A	584.706	656	68.1244			Rv1266c	68.6854	76.8555	78.8424	77.5862	77.794	77.5862			Rv1266c	77.5862
Rv1613	25.5875	492.53	26.4413	272.539	26.7188	224.85	26.48	265.316	26.3508	290.166						Rv1693	463.546	648	68.0945	Rv0782	588.774	654	68.0664	Rv1323	520.387	656	68.0934	Rv2290	576.99	652	67.8818	Rv2702	584.326	657	68.0758			Rv1267c	27.9173	31.3965	29.7665	29.803	33.4791	29.803			Rv1267c	29.803
Rv3147	26.2788	440.445	26.6288	345.566	26.7163	325.23	26.5075	375.864	26.5575	363.061						Rv1918c	463.145	649	68.0453	Rv1747	588.774	654	68.0664	Rv3666c	516.345	657	68.0447	Rv1772	576.157	653	67.8325	Rv0996	583.063	658	68.0272			Rv1268c	1.18168	2.34375	5.35019	3.94089	2.96404	2.96404			Rv1268c	2.96404
Rv0220	24.4612	484.488	24.8913	359.617	24.1581	597.767	24.5625	451.652	25.4084	251.276						Rv1058	463.144	650	67.9961	Rv2339	587.754	655	68.0176	Rv1814	516.122	658	67.9961	Rv1592c	574.661	654	67.7833	Rv1485	582.304	659	67.9786			Rv1269c	43.0822	22.3633	23.2977	29.1133	27.3567	27.3567			Rv1269c	27.3567
Rv3095	24.1069	417.228	24.1175	414.167	24.1037	418.133	24.3329	356.721	23.8784	488.81						Rv1436	461.942	651	67.9468	Rv1557	586.228	656	67.9688	Rv1271c	512.779	659	67.9475	Rv1819c	573.832	655	67.734	Rv0671	581.296	660	67.93			Rv1270c	91.1866	92.041	90.321	91.3793	91.1079	91.1866			Rv1270c	91.1866
Rv1438	22.79	609.537	22.9625	540.845	23.3694	407.935	23.1713	467.985	23.0325	515.229						Rv0461	461.942	652	67.8976	Rv1176c	582.684	657	67.9199	Rv3146	511.226	660	67.8988	Rv0099	571.847	656	67.6847	Rv0537c	580.039	661	67.8814			Rv1271c	81.3885	70.9961	67.9475	70.0493	71.1856	70.9961			Rv1271c	70.9961
Rv1405c	24.5738	451.261	23.03	1315.66	23.1312	1226.49	23.4946	953.431	23.5691	905.46						Rv0003	461.142	653	67.8484	Rv2374c	579.662	658	67.8711	Rv1918c	511.005	661	67.8502	Rv3570c	563.811	657	67.6355	Rv1814	579.662	662	67.8328			Rv1272c	4.2836	10.3027	10.0195	10.2956	9.28086	10.0195			Rv1272c	10.0195
Rv1490	25.3487	738.175	25.315	755.647	25.85	521.516	25.6763	588.263	25.3	763.545						Rv3143	457.56	654	67.7991	Rv1022	578.157	659	67.8223	Rv0078A	509.016	662	67.8016	Rv1082	562.023	658	67.5862	Rv0231	579.327	663	67.7843			Rv1273c	19.0054	10.498	9.19261	11.6749	12.0019	11.6749			Rv1273c	11.6749
Rv1294	29.2338	708.105	29.5575	565.769	29.9225	439.302	29.4558	607.077	30.4166	311.915						Rv0429c	456.373	655	67.7499	Rv2218	576.657	660	67.7734	Rv0571c	507.914	663	67.7529	Rv3036c	561.861	659	67.5369	Rv0078A	576.657	664	67.7357			Rv1274	90.8912	90.332	88.3268	89.3596	90.379	90.332			Rv1274	90.332
Rv3411c	26.4237	337.284	25.2163	778.912	25.4806	648.49	25.205	785.013	25.3084	730.697						Rv0399c	454.4	656	67.7006	Rv0356c	574.662	661	67.7246	Rv2448c	507.035	664	67.7043	Rv3794	558.947	660	67.4877	Rv0032	576.281	665	67.6871			Rv1277	61.9892	74.4141	75.4864	71.8227	75.3158	74.4141			Rv1277	74.4141
Rv0678	30.4888	205.475	30.175	255.392	29.345	454.006	29.72	350.087	30.4525	210.703						Rv0168	454.4	657	67.6514	Rv1234	570.692	662	67.6758	Rv0996	505.5	665	67.6556	Rv0537c	556.531	661	67.4384	Rv3888c	575.658	666	67.6385			Rv1280c	27.0803	21.6797	20.7198	24.8768	22.4976	22.4976			Rv1280c	22.4976
Rv3106	25.1713	498.109	25.7388	336.116	26.1119	259.518	25.6925	347.067	25.1143	518.175						Rv1405c	451.261	658	67.6022	Rv1296	569.704	663	67.627	Rv0135c	505.5	666	67.607	Rv1292	556.21	662	67.3892	Rv0905	574.329	667	67.5899			Rv1281c	49.2368	36.8652	23.249	37.4384	37.1234	37.1234			Rv1281c	37.1234
Rv1522c	24.4363	517.465	24.31	564.789	24.3081	565.522	24.3725	540.846	24.2009	609.14						Rv2181	451.066	659	67.5529	Rv3717	569.211	664	67.5781	Rv2404c	503.534	667	67.5584	Rv2499c	555.568	663	67.3399	Rv3264c	573.335	668	67.5413			Rv1282c	60.8075	54.6387	48.4436	51.133	56.2196	54.6387			Rv1282c	54.6387
Rv2154c	26.4862	637.075	27.2613	372.299	27.8744	243.401	27.3175	358.063	27.1933	390.245						Rv3721c	450.09	660	67.5037	Rv1819c	568.718	665	67.5293	Rv1442	502.444	668	67.5097	Rv1903	553.645	664	67.2906	Rv3721c	572.342	669	67.4927			Rv1283c	73.2644	62.9883	60.8463	62.5616	65.7434	62.9883			Rv1283c	62.9883
Rv3383c	26.3625	397.295	25.7575	604.278	25.8144	580.919	25.5775	684.579	25.3784	785.86						Rv1557	446.594	661	67.4545	Rv1294	565.769	666	67.4805	Rv0860	499.838	669	67.4611	Rv2874	553.645	664	67.2906	Rv1687c	572.054	670	67.4441			Rv1284	98.8183	99.3164	99.3191	99.2118	99.174	99.2118			Rv1284	99.2118
Rv1058	25.7263	463.144	25.2025	665.856	25.0788	725.493	25.0325	749.131	24.8109	873.479						Rv0905	446.207	662	67.4052	Rv0557	564.79	667	67.4316	Rv1507A	499.622	670	67.4125	Rv0231	553.166	665	67.2414	Rv3666c	570.362	671	67.3955			Rv1285	57.5086	68.3105	66.4397	63.0542	55.5879	63.0542			Rv1285	63.0542
Rv3029c	24.6663	606.901	25.3044	389.963	25.9119	255.945	25.3762	371.011	25.2859	394.978						Rv1743	444.663	663	67.356	Rv1522c	564.789	668	67.3828	Rv3744	499.19	671	67.3638	Rv3402c	552.527	666	67.1921	Rv1296	568.389	672	67.3469			Rv1286	87.4446	90.8691	91.0019	89.7537	86.103	89.7537			Rv1286	89.7537
Rv2374c	29.2738	330.342	28.4625	579.662	28.4494	584.959	28.3467	628.122	28.4129	599.93						Rv1589	444.278	664	67.3067	Rv0411c	563.812	669	67.334	Rv2220	498.973	672	67.3152	Rv0859	552.21	667	67.1429	Rv1910c	567.733	673	67.2983			Rv1288	29.8868	28.8574	30.3016	26.2069	26.5306	28.8574			Rv1288	28.8574
Rv2883c	24.3088	315.789	24.0844	368.928	24.09	367.492	24.1913	342.585	24.1779	345.766						Rv0712	443.893	665	67.2575	Rv0671	563.321	670	67.2852	Rv0070c	498.757	673	67.2665	Rv1323	552.208	668	67.0936	Rv2808	566.218	674	67.2498			Rv1290A	11.9153	7.42188	7.53891	4.23645	6.94849	7.42188			Rv1290A	7.42188
Rv1734c	30.3837	64.7954	23.1413	9811.9	22.3056	17510.6	22.7275	13070.9	22.8309	12166.5						Rv3147	440.445	666	67.2083	Rv3809c	562.834	671	67.2363	Rv0117	497.246	674	67.2179	Rv1442	551.254	669	67.0443	Rv0364	558.343	675	67.2012			Rv1290c	71.9842	65.4297	63.0837	63.8424	66.2293	65.4297			Rv1290c	65.4297
Rv2467	26.1344	490.189	26.5637	364.006	27.5206	187.526	26.4425	395.921	26.6884	333.867						Rv1082	440.064	667	67.159	Rv3059	561.861	672	67.1875	Rv0346c	496.171	675	67.1693	Rv1765A	549.821	670	66.9951	Rv0417	558.261	676	67.1526			Rv1292	72.7228	68.3594	64.0564	67.3892	71.0884	68.3594			Rv1292	68.3594
Rv1860	26.4612	714.266	27.285	403.54	27.4156	368.607	26.865	539.908	26.8725	537.108						Rv3340	439.683	668	67.1098	Rv2301	561.859	673	67.1387	Rv1296	495.312	676	67.1206	Rv2984	546.97	671	66.9458	Rv1557	557.979	677	67.104			Rv1293	83.8996	81.4453	78.1615	81.5764	81.3411	81.4453			Rv1293	81.4453
Rv1804c	27.2775	383.762	24.69	2306.63	24.0031	3713.18	24.1825	3279.08	23.8334	4176.65						Rv1323	437.024	669	67.0606	Rv2577	561.618	674	67.0898	Rv1822	493.812	677	67.072	Rv3237c	544.92	672	66.8966	Rv1016c	557.979	678	67.0554			Rv1294	75.4308	67.4805	64.9805	68.9163	56.5112	67.4805			Rv1294	67.4805
Rv1743	25.155	444.663	24.3088	799.424	24.4406	729.59	24.5175	691.734	24.2634	824.93						Rv2448c	435.512	670	67.0113	Rv1485	558.947	675	67.041	Rv3661	492.317	678	67.0233	Rv1522c	540.846	673	66.8473	Rv0822c	554.486	679	67.0068			Rv1295	47.1689	46.3867	37.9377	42.1182	36.346	42.1182			Rv1295	42.1182
Rv2682c	26.5262	332.064	25.9163	506.816	26.0894	449.505	25.825	539.908	26.2758	395.007						Rv0671	434.758	671	66.9621	Rv1812c	558.463	676	66.9922	Rv0411c	486.803	679	66.9747	Rv3409c	540.844	674	66.798	Rv3839	549.94	680	66.9582			Rv1296	80.0098	67.627	67.1206	63.3005	67.3469	67.3469			Rv1296	67.3469
Rv1567c	23.8225	482.394	23.935	446.207	24.5219	297.077	23.9596	438.668	23.8666	467.884						Rv0165c	433.629	672	66.9129	Rv2560	558.221	677	66.9434	Rv2715	483.231	680	66.9261	Rv2082	540.219	675	66.7488	Rv3531c	549.781	681	66.9096			Rv1297	91.1374	88.4766	90.4669	89.5567	87.7551	89.5567			Rv1297	89.5567
Rv2302	24.8256	376.353	23.6731	836.63	23.39	1018.03	23.8413	744.598	23.9704	680.83						Rv2442c	433.629	673	66.8636	Rv0404	557.978	678	66.8945	Rv2375	483.231	681	66.8774	Rv1860	539.908	676	66.6995	Rv0182c	549.702	682	66.861			Rv1298	96.8981	96.6797	97.0331	96.798	96.7444	96.798			Rv1298	96.798
Rv2624c	29.2888	69.4459	24.9663	1389.47	24.8481	1508.02	24.835	1521.81	25.6725	851.621						Rv1192	431.007	674	66.8144	Rv0996	556.05	679	66.8457	Rv3562	481.35	682	66.8288	Rv2682c	539.908	676	66.6995	Rv2074	549.186	683	66.8124			Rv1302	55.9823	62.6953	62.5	68.0788	65.5491	62.6953			Rv1302	62.6953
Rv3199c	28.7538	791.156	29.3194	534.555	29.9731	339.777	29.5425	457.957	29.4854	476.44						Rv1474c	428.401	675	66.7651	Rv0577	556.048	680	66.7969	Rv0327c	481.141	683	66.7802	Rv3809c	536.18	677	66.6502	Rv2714	548.829	684	66.7638			Rv1303	96.6519	94.6777	94.4553	95.2217	95.5296	95.2217			Rv1303	95.2217
Rv1022	25.3663	394.893	24.8163	578.157	25.1563	456.768	24.9375	531.554	24.7293	614.085						Rv3873	427.659	676	66.7159	Rv2808	552.927	681	66.748	Rv0567	480.933	684	66.7315	Rv2560	535.559	678	66.601	Rv2012	543.309	685	66.7153			Rv1304	98.6214	97.9004	97.2763	96.9458	97.2303	97.2763			Rv1304	97.2763
Rv1903	23.575	502.009	23.46	543.664	23.7737	437.403	23.4337	553.645	23.3091	603.624						Rv2702	426.919	677	66.6667	Rv0135c	552.209	682	66.6992	Rv0854	479.27	685	66.6829	Rv3208	533.398	679	66.5517	Rv1475c	543.075	686	66.6667			Rv1305	97.6859	95.8008	96.3035	95.7143	94.4121	95.8008			Rv1305	95.8008
Rv1285	28.5538	264.627	27.3913	592.353	27.7188	472.057	27.825	438.543	28.3884	296.755						Rv2553c	426.18	678	66.6174	Rv2610c	550.773	683	66.6504	Rv1234	479.27	685	66.6829	Rv2562	531.86	680	66.5025	Rv3033	542.369	687	66.6181			Rv1308	96.6027	95.166	95.1362	95.5172	94.1691	95.166			Rv1308	95.166
Rv0667	24.5902	488.211	24.001	734.453	23.7294	886.633	23.8621	808.715	23.9563	757.613						Rv2401A	425.258	679	66.5682	Rv0099	550.298	684	66.6016	Rv2217	478.854	686	66.6342	Rv1022	531.554	681	66.4532	Rv3208	541.625	688	66.5695			Rv1313c	19.1039	16.5527	22.2276	21.33	18.6103	19.1039			Rv1313c	19.1039
Rv0417	28.535	287.331	27.2088	720.481	27.4456	611.387	27.7875	482.394	27.5768	558.261						Rv0926c	425.074	680	66.519	Rv1529	549.345	685	66.5527	Rv2555c	477.197	687	66.5856	Rv0404	531.553	682	66.4039	Rv2499c	541.43	689	66.5209			Rv1317c	18.4146	14.9414	18.6284	20.9852	21.137	18.6284			Rv1317c	18.6284
Rv1711	24.0712	594.412	24.285	512.557	24.6944	385.93	24.6363	401.796	24.7466	372.219						Rv3706c	424.337	681	66.4697	Rv0379	548.394	686	66.5039	Rv2913c	474.723	688	66.537	Rv3301c	526.511	683	66.3547	Rv3301c	539.751	690	66.4723			Rv1318c	26.8833	27.7344	22.3735	27.3399	29.0573	27.3399			Rv1318c	27.3399
Rv1819c	25.4075	614.841	25.52	568.718	25.9669	417.229	25.5071	573.832	25.1541	732.917						Rv2962c	422.869	682	66.4205	Rv2702	547.919	687	66.4551	Rv2006	473.491	689	66.4883	Rv2855	525.144	684	66.3054	Rv1592c	537.108	691	66.4237			Rv1320c	54.9975	50.8789	49.1732	52.8571	59.2809	52.8571			Rv1320c	52.8571
Rv0548c	26.5263	517.465	27.2688	309.289	27.3394	294.514	26.9525	385.094	27.0568	358.243						Rv3200c	419.585	683	66.3712	Rv0860	546.495	688	66.4062	Rv1285	472.057	690	66.4397	Rv2633c	523.176	685	66.2562	Rv1860	537.108	692	66.3751			Rv1322A	87.7893	84.8145	86.1381	87.2906	82.0214	86.1381			Rv1322A	86.1381
Rv0379	26.92	380.451	26.3925	548.394	25.0881	1354.4	25.6425	922.285	25.8809	781.786						Rv2855	418.858	684	66.322	Rv1082	545.551	689	66.3574	Rv1016c	469.406	691	66.3911	Rv0577	522.421	686	66.2069	Rv3190c	532.897	693	66.3265			Rv1323	67.0606	71.9238	68.0934	67.0936	69.1934	68.0934			Rv1323	68.0934
Rv2222c	27.28	488.281	27.64	380.452	28.0056	295.281	27.2904	484.768	27.5979	391.712						Rv2905	418.133	685	66.2728	Rv1903	543.664	690	66.3086	Rv3569c	469	692	66.3424	Rv1598c	521.667	687	66.1576	Rv0577	530.287	694	66.2779			Rv1324	93.6484	87.1582	90.5642	88.9655	89.8931	89.8931			Rv1324	89.8931
Rv0135c	24.9387	375.539	24.3825	552.209	24.51	505.5	24.4821	515.377	24.5216	501.466						Rv0563	417.409	686	66.2235	Rv1442	542.251	691	66.2598	Rv0407	467.783	693	66.2938	Rv0135c	515.377	688	66.1084	Rv1290c	527.881	695	66.2293			Rv1327c	60.0689	52.4414	56.7121	53.1034	52.7211	53.1034			Rv1327c	53.1034
Rv1250	25.4062	368.448	24.6738	612.182	24.6544	620.459	24.4675	706.269	24.1925	854.578						Rv3095	417.228	687	66.1743	Rv1592c	541.783	692	66.2109	Rv3783	467.175	694	66.2451	Rv3065	514.338	689	66.0591	Rv3237c	527.728	696	66.1808			Rv1329c	5.613	4.49219	4.28016	4.92611	4.08163	4.49219			Rv1329c	4.49219
Rv1323	30.01	437.024	29.2263	752.378	29.7581	520.387	29.6725	552.208	29.5108	617.688						Rv1529	413.808	688	66.1251	Rv1822	541.311	693	66.1621	Rv0853c	466.973	695	66.1965	Rv3190c	513.742	690	66.0099	Rv0782	526.397	697	66.1322			Rv1331	89.3156	91.1621	92.2665	90.5911	90.4762	90.5911			Rv1331	90.5911
Rv2181	25.6444	451.066	25.6269	456.57	26.29	288.328	25.7463	420.313	25.6584	446.69						Rv3252c	413.808	689	66.0758	Rv1438	540.845	694	66.1133	Rv1049	462.944	696	66.1479	Rv0182c	513.001	691	65.9606	Rv1378c	522.761	698	66.0836			Rv1335	93.0084	93.4082	92.7043	92.6108	94.0233	93.0084			Rv1335	93.0084
Rv1978	26.3225	502.879	25.9875	634.322	26.1194	578.909	25.8396	702.807	25.7666	739.295						Rv3918c	413.271	690	66.0266	Rv0571c	536.642	695	66.0645	Rv3669	462.543	697	66.0992	Rv0806c	510.341	692	65.9113	Rv3106	518.175	699	66.035			Rv1344	14.4264	31.1035	32.2471	30.197	35.4227	31.1035			Rv1344	31.1035
Rv1095	26.6613	294.132	26.525	323.263	26.3038	376.842	26.35	364.953	26.7034	285.655						Rv2718c	411.662	691	65.9774	Rv3252c	534.787	696	66.0156	Rv2399c	461.742	698	66.0506	Rv0822c	507.402	693	65.8621	Rv0099	516.122	700	65.9864			Rv1345	20.7779	60.5469	65.321	64.1872	50.5345	60.5469			Rv1345	60.5469
Rv3457c	23.9744	480.101	24.21	407.758	22.8356	1057.14	24.3292	375.43	24.2504	396.493						Rv2051c	409.883	692	65.9281	Rv0017c	534.786	697	65.9668	Rv0017c	461.542	699	66.0019	Rv2714	506.67	694	65.8128	Rv1438	515.229	701	65.9378			Rv1347c	37.4692	54.9316	54.2802	55.9113	53.0612	54.2802			Rv1347c	54.2802
Rv0945	26.9537	386.097	27.1025	348.272	27.6869	232.276	27.6662	235.62	27.2991	303.911						Rv3036c	409.528	693	65.8789	Rv0399c	534.785	698	65.918	Rv3490	461.542	699	66.0019	Rv3006	506.67	694	65.8128	Rv1167c	514.671	702	65.8892			Rv1348	35.1059	54.1016	55.3988	55.8128	53.3528	54.1016			Rv1348	54.1016
Rv1436	25.715	461.942	25.535	523.327	26.3219	303.32	25.6396	486.732	25.835	425.074						Rv3277	408.111	694	65.8296	Rv3199c	534.555	699	65.8691	Rv2579	460.344	700	65.9533	Rv2610c	506.377	695	65.7635	Rv1442	510.451	703	65.8406			Rv1349	23.5844	35.1074	33.9008	34.7783	29.5432	33.9008			Rv1349	33.9008
Rv0466	22.7963	494.669	22.875	468.391	23.3419	338.895	23.2071	372.084	23.0141	425.35						Rv0016c	407.405	695	65.7804	Rv1016c	533.86	700	65.8203	Rv1910c	459.347	701	65.9047	Rv0078A	505.939	696	65.7143	Rv3321c	509.568	704	65.792			Rv1350	77.4495	83.1543	80.3016	80.936	82.7988	80.936			Rv1350	80.936
Rv0781	24.2312	632.674	24.8425	414.167	25.4494	271.949	24.9296	389.907	24.79	429.516						Rv3121	406.875	696	65.7312	Rv3321c	533.398	701	65.7715	Rv1663	457.758	702	65.856	Rv2247	505.5	697	65.665	Rv1283c	506.707	705	65.7434			Rv1351	86.2629	84.8633	85.0681	85.1232	85.1312	85.1232			Rv1351	85.1232
Rv1642	24.915	555.086	25.415	392.505	26.4869	186.715	25.8313	294.132	25.6716	328.559						Rv2540c	403.191	697	65.6819	Rv1918c	533.398	702	65.7227	Rv0099	457.363	703	65.8074	Rv0336	505.063	698	65.6158	Rv3068c	506.048	706	65.6948			Rv1352	82.7179	84.1797	86.2354	84.6798	84.3537	84.3537			Rv1352	84.3537
Rv3724A	24.1094	216.345	22.3606	727.066	21.8681	1022.9	23.2067	404.474	22.9589	480.274						Rv3130c	403.191	697	65.6819	Rv1167c	530.633	703	65.6738	Rv1022	456.768	704	65.7588	Rv2006	504.627	699	65.5665	Rv3778c	503.606	707	65.6463			Rv1356c	20.9257	21.9238	31.4202	22.7586	24.9271	22.7586			Rv1356c	22.7586
Rv0407	25.35	547.444	24.9075	743.954	25.5769	467.783	25.2208	598.719	25.2125	602.187						Rv1386	402.842	698	65.6327	Rv3237c	530.172	704	65.625	Rv2166c	456.175	705	65.7101	Rv2330c	502.879	700	65.5172	Rv3626c	503.46	708	65.5977			Rv1358	17.5775	21.7773	26.9455	19.9507	23.4694	21.7773			Rv1358	21.7773
Rv3005c	24.4731	551.969	25.2538	321.309	25.6725	240.362	24.8938	412.377	25.0259	376.272						Rv0245	402.144	699	65.5835	Rv2562	528.567	705	65.5762	Rv2499c	455.583	706	65.6615	Rv0898c	502.444	701	65.468	Rv1302	501.682	709	65.5491			Rv1359	27.5234	21.0938	35.0195	23.5961	18.7561	23.5961			Rv1359	23.5961
Rv2476c	24.7131	302.008	24.075	470.017	23.9075	527.881	24.3992	375.43	24.3109	399.107						Rv2957	398.157	700	65.5342	Rv3518c	527.881	706	65.5273	Rv2903c	454.597	707	65.6128	Rv2959c	499.406	702	65.4187	Rv2852c	501.537	710	65.5005			Rv1360	39.6356	19.9707	13.4728	21.5271	21.0398	21.0398			Rv1360	21.0398
Rv3877	27.4025	359.306	26.285	779.588	26.4006	719.545	26.5925	629.939	26.1908	832.17						Rv3383c	397.295	701	65.485	Rv1765A	526.968	707	65.4785	Rv0678	454.006	708	65.5642	Rv3392c	497.678	703	65.3695	Rv0135c	501.466	711	65.4519			Rv1361c	21.2211	11.1328	8.17121	16.4039	18.8047	16.4039			Rv1361c	16.4039
Rv3081	24.6944	485.118	24.9531	405.468	25.5437	269.253	25.0688	374.24	24.9979	393.072						Rv0707	396.951	702	65.4357	Rv1290c	526.967	708	65.4297	Rv0557	453.417	709	65.5156	Rv2852c	492.815	704	65.3202	Rv2562	499.802	712	65.4033			Rv1363c	59.1334	76.0742	65.1265	85.5172	57.5802	65.1265			Rv1363c	65.1265
Rv0671	26.4275	434.758	26.0538	563.321	25.4638	847.94	25.5125	819.766	26.0084	581.296						Rv1148c	396.608	703	65.3865	Rv0311	525.144	709	65.3809	Rv3716c	453.22	710	65.4669	Rv1485	492.532	705	65.2709	Rv0336	497.139	713	65.3547			Rv1364c	26.1448	27.5879	34.144	26.9951	27.1623	27.1623			Rv1364c	27.1623
Rv1191	26.19	479.893	26.7775	319.366	27.1862	240.571	27.3113	220.605	26.9416	285.037						Rv0268c	396.264	704	65.3373	Rv3190c	524.917	710	65.332	Rv1475c	451.848	711	65.4183	Rv2715	491.11	706	65.2217	Rv2954c	496.493	714	65.3061			Rv1365c	34.8597	31.6895	23.5895	30.3941	32.2643	31.6895			Rv1365c	31.6895
Rv3303c	24.8938	583.189	25.6187	352.828	26.065	258.957	25.7188	329.2	25.5664	365.877						Rv1022	394.893	705	65.288	Rv1436	523.327	711	65.2832	Rv2682c	449.505	712	65.3696	Rv1176c	490.401	707	65.1724	Rv1998c	494.562	715	65.2575			Rv1366	37.6169	24.8047	44.0175	40.936	44.3149	40.936			Rv1366	40.936
Rv2210c	28.0575	330.629	27.9313	360.865	27.6663	433.629	27.705	422.137	28.3484	270.246						Rv3068c	391.486	706	65.2388	Rv1932	523.327	711	65.2832	Rv1345	448.727	713	65.321	Rv1529	489.976	708	65.1232	Rv0076c	493.705	716	65.2089			Rv1368	58.9365	52.1484	51.3619	56.6995	56.3654	56.3654			Rv1368	56.3654
Rv1687c	25.4675	67.6055	21.7525	887.787	22.2475	629.939	22.2288	638.18	22.3866	572.054						Rv3487c	391.317	707	65.1896	Rv0412c	521.517	712	65.2344	Rv2298	448.338	714	65.2724	Rv1436	486.732	709	65.0739	Rv2984	493.242	717	65.1603			Rv1369c	16.4943	7.56836	9.8249	8.47291	8.30904	8.47291			Rv1369c	8.47291
Rv1167c	25.5962	519.262	25.565	530.633	26.265	326.642	25.8421	437.908	25.6091	514.671						Rv2472	391.317	708	65.1403	Rv2714	519.487	713	65.1855	Rv3007c	448.338	714	65.2724	Rv1814	486.732	710	65.0246	Rv2965c	492.778	718	65.1118			Rv1371	19.1039	12.9883	26.5078	16.8473	20.7969	19.1039			Rv1371	19.1039
Rv2702	29.5238	426.919	29.1637	547.919	29.9887	309.291	29.0467	594.24	29.0709	584.326						Rv1632c	390.809	709	65.0911	Rv0698	518.813	714	65.1367	Rv0311	443.317	715	65.2237	Rv3562	486.592	711	64.9754	Rv3404c	490.684	719	65.0632			Rv1373	5.16987	4.98047	6.51751	4.33498	7.14286	5.16987			Rv1373	5.16987
Rv1813c	29.4262	192.047	26.5763	1384.66	26.5681	1392.48	26.7525	1225.43	26.8809	1121.05						Rv2187	388.782	710	65.0419	Rv2984	515.006	715	65.0879	Rv2128	442.933	716	65.1751	Rv2222c	484.768	712	64.9261	Rv3426	490.507	720	65.0146			Rv1374c	81.5362	71.0938	64.5914	70.197	73.1293	71.0938			Rv1374c	71.0938
Rv1196	25.4513	666.434	25.8238	514.781	26.3488	357.752	25.3675	706.266	25.5943	603.536						Rv0519c	387.773	711	64.9926	Rv1196	514.781	716	65.0391	Rv1363c	441.018	717	65.1265	Rv3518c	483.51	713	64.8768	Rv3354	490.223	721	64.966			Rv1375	73.1659	80.3711	79.3288	76.6995	78.3771	78.3771			Rv1375	78.3771
Rv1589	25.8062	444.278	26.42	290.334	26.5206	270.773	26.44	286.337	26.5284	269.311						Rv0945	386.097	712	64.9434	Rv2006	514.335	717	64.9902	Rv0639	440.635	718	65.0778	Rv0417	482.394	714	64.8276	Rv2959c	489.658	722	64.9174			Rv1378c	48.7937	68.457	70.2821	64.2365	66.0836	66.0836			Rv1378c	66.0836
Rv1386	31.0375	402.842	32.1138	191.051	32.6613	130.718	32.9375	107.939	32.4883	147.363						Rv0182c	385.428	713	64.8941	Rv1711	512.557	718	64.9414	Rv2852c	440.445	719	65.0292	Rv0996	481.698	715	64.7783	Rv3095	488.81	723	64.8688			Rv1382	32.4471	41.4062	41.0506	40.6897	41.7396	41.0506			Rv1382	41.0506
Rv2581c	24.8006	306.755	24.2531	448.338	23.5844	712.72	24.8067	305.473	24.6014	352.191						Rv1814	385.095	714	64.8449	Rv3301c	511.891	719	64.8926	Rv1294	439.302	720	64.9805	Rv0782	479.893	716	64.7291	Rv0574c	488.81	724	64.8202			Rv1383	50.0246	48.4375	50.9241	48.5714	54.9563	50.0246			Rv1383	50.0246
Rv0003	24.8125	461.142	25.2263	346.165	24.9594	416.506	25.18	357.444	25.2409	342.659						Rv1804c	383.762	715	64.7957	Rv1960c	509.9	720	64.8438	Rv2405	439.112	721	64.9319	Rv1898	476.991	717	64.6798	Rv1918c	488.281	725	64.7716			Rv1384	17.873	17.2852	12.0136	10.7389	11.4189	12.0136			Rv1384	12.0136
Rv3783	24.445	620.191	24.3731	651.872	24.8537	467.175	24.2788	695.94	24.2329	718.404						Rv0439c	382.103	716	64.7464	Rv0018c	508.575	721	64.7949	Rv1485	437.971	722	64.8833	Rv2947c	476.028	718	64.6305	Rv1132	486.065	726	64.723			Rv1386	65.6327	47.168	42.7043	37.5862	43.3916	43.3916			Rv1386	43.3916
Rv2472	23.2494	391.317	23.8537	257.391	24.0756	220.7	23.8767	253.335	23.7339	279.696						Rv2536	382.103	717	64.6972	Rv2682c	506.816	722	64.7461	Rv1903	437.403	723	64.8346	Rv3200c	474.381	719	64.5813	Rv0557	485.224	727	64.6744			Rv1388	98.4244	96.0449	96.5467	96.601	95.3839	96.5467			Rv1388	96.5467
Rv1096	24.7	491.678	25.805	228.582	25.9312	209.429	25.7458	238.151	25.455	291.342						Rv0569	381.772	718	64.648	Rv0822c	495.957	723	64.6973	Rv3809c	436.456	724	64.786	Rv3494c	474.107	720	64.532	Rv2947c	481.42	728	64.6259			Rv1390	97.292	95.459	94.893	94.8768	94.9951	94.9951			Rv1390	94.9951
Rv2855	29.3912	418.858	29.495	389.794	29.7531	325.935	29.065	525.144	29.2609	458.453						Rv0379	380.451	719	64.5987	Rv1814	495.956	724	64.6484	Rv2247	434.193	725	64.7374	Rv1101c	470.424	721	64.4828	Rv3724A	480.274	729	64.5773			Rv1392	54.6529	63.3789	58.7062	58.6207	54.033	58.6207			Rv1392	58.6207
Rv3598c	26.2313	817.638	27.5937	317.986	28.6206	156.059	27.6229	311.622	27.0229	472.33						Rv2330c	378.807	720	64.5495	Rv2499c	495.741	725	64.5996	Rv2210c	433.629	726	64.6887	Rv2501c	468.392	722	64.4335	Rv1954c	478.474	730	64.5287			Rv1394c	80.256	93.3594	95.963	93.5468	91.2051	93.3594			Rv1394c	93.3594
Rv0822c	26.1987	575.16	26.4125	495.957	26.7594	389.963	26.3796	507.402	26.2516	554.486						Rv1506c	378.479	721	64.5002	Rv1080c	491.11	726	64.5508	Rv0574c	431.942	727	64.6401	Rv1438	467.985	723	64.3842	Rv0070c	476.888	731	64.4801			Rv1395	16.0512	22.5098	54.4261	49.803	52.5753	49.803			Rv1395	49.803
Rv3190c	24.3687	669.908	24.7206	524.917	25.4331	320.337	24.7517	513.742	24.6989	532.897						Rv2990c	377.987	722	64.451	Rv2448c	486.592	727	64.502	Rv1374c	431.755	728	64.5914	Rv0076c	466.366	724	64.335	Rv3199c	476.44	732	64.4315			Rv1398c	99.5076	99.0723	98.8327	98.7685	98.8824	98.8824			Rv1398c	98.8824
Rv1766	27.6163	243.085	27.0225	366.855	27.0744	353.899	27.1175	343.477	27.2868	305.451						Rv0871	376.843	723	64.4018	Rv3463	484.907	728	64.4531	Rv3402c	429.33	729	64.5428	Rv2166c	462.209	725	64.2857	Rv2423	474.62	733	64.3829			Rv1399c	36.9769	34.1309	28.5992	31.0345	36.2488	34.1309			Rv1399c	34.1309
Rv0017c	26.3475	741.38	26.8188	534.786	27.0313	461.542	26.6225	612.713	26.5225	656.69						Rv1541c	376.516	724	64.3525	Rv2790c	484.069	729	64.4043	Rv3354	429.329	730	64.4942	Rv1378c	460.743	726	64.2365	Rv3744	473.799	734	64.3343			Rv1402	7.0901	1.02539	6.27432	6.25616	1.21477	6.25616			Rv1402	6.25616
Rv0076c	23.6512	499.839	23.7575	464.35	24.1394	356.361	23.7512	466.366	23.6691	493.705						Rv2302	376.353	725	64.3033	Rv3238c	481.142	730	64.3555	Rv0256c	426.734	731	64.4455	Rv1345	459.149	727	64.1872	Rv3849	473.149	735	64.2857			Rv1403c	84.3919	93.8477	94.0661	92.4631	93.1973	93.1973			Rv1403c	93.1973
Rv3128c	29.0825	75.5347	24.7638	1507.37	24.5906	1699.56	24.7225	1551.1	24.8134	1456.34						Rv1815	376.19	726	64.2541	Rv1686c	480.726	731	64.3066	Rv2956	424.89	732	64.3969	Rv0327c	458.753	728	64.1379	Rv3598c	472.33	736	64.2371			Rv1404	91.2851	92.0898	90.7588	90.1478	91.3994	91.2851			Rv1404	91.2851
Rv2714	28.7013	310.902	27.9606	519.487	27.4981	715.816	27.9967	506.67	27.8814	548.829						Rv1598c	375.865	727	64.2048	Rv0081	478.233	732	64.2578	Rv3301c	424.337	733	64.3482	Rv3199c	457.957	729	64.0887	Rv0571c	472.159	737	64.1885			Rv1405c	67.6022	80.4688	80.9825	76.2069	75.1215	76.2069			Rv1405c	76.2069
Rv2724c	26.195	313.336	24.9663	734.347	24.7544	850.515	24.915	760.905	24.4834	1026.22						Rv0135c	375.539	728	64.1556	Rv1222	477.405	733	64.209	Rv0537c	421.772	734	64.2996	Rv3744	457.428	730	64.0394	Rv1567c	467.884	738	64.1399			Rv1406	0.689316	3.56445	0.243191	2.51232	4.90768	2.51232			Rv1406	2.51232
Rv0411c	25.8175	373.268	25.2225	563.812	25.4344	486.803	25.7563	389.457	26.2066	285.037						Rv2591	374.078	729	64.1064	Rv3392c	474.106	734	64.1602	Rv0400c	421.223	735	64.251	Rv2502c	457.164	731	63.9901	Rv3059	466.467	739	64.0914			Rv1408	37.223	37.4023	29.572	32.3153	31.9728	32.3153			Rv1408	32.3153
Rv1894c	26.7888	272.067	24.6875	1167.39	25.0394	914.725	25.4171	704.026	25.3291	748.317						Rv3855	373.592	730	64.0571	Rv3068c	472.671	735	64.1113	Rv0835	420.494	736	64.2023	Rv2442c	456.636	732	63.9409	Rv0520	462.743	740	64.0428			Rv1410c	48.7445	43.0664	45.3307	40.7389	39.1156	43.0664			Rv1410c	43.0664
Rv0165c	26.2713	433.629	26.86	288.328	27.3394	206.814	27.1425	237.053	26.7809	304.57						Rv0411c	373.268	731	64.0079	Rv2476c	470.017	736	64.0625	Rv0782	420.131	737	64.1537	Rv1747	455.977	733	63.8916	Rv2339	462.476	741	63.9942			Rv1411c	95.7164	95.6543	95.0875	94.1379	95.0437	95.0875			Rv1411c	95.0875
Rv2509	28.0831	245.307	28.1606	232.477	28.5487	177.641	27.9188	274.911	28.1304	237.396						Rv2381c	373.268	731	64.0079	Rv0466	468.391	737	64.0137	Rv2051c	419.948	738	64.1051	Rv1290c	455.319	734	63.8424	Rv0027	459.547	742	63.9456			Rv1412	18.4638	27.1973	27.3833	24.5813	24.4412	24.5813			Rv1412	24.5813
Rv0830	24.5988	294.642	24.1825	393.186	24.3862	341.4	24.3646	346.566	24.51	313.336						Rv0853c	371.655	732	63.9586	Rv3290c	467.985	738	63.9648	Rv1292	419.403	739	64.0564	Rv2412	455.056	735	63.7931	Rv0245	459.547	743	63.897			Rv1413	6.25308	4.29688	3.64786	4.38424	3.7415	4.29688			Rv1413	4.29688
Rv1960c	27.3438	345.566	26.7825	509.9	27.0894	412.198	27.1546	393.982	27.43	325.512						Rv1010	370.369	733	63.9094	Rv3562	467.985	738	63.9648	Rv3095	418.133	740	64.0078	Rv1080c	454.4	736	63.7438	Rv1080c	458.519	744	63.8484			Rv1414	14.5249	15.3809	18.3852	14.3842	22.1088	15.3809			Rv1414	15.3809
Rv3058c	25.0738	358.995	24.7238	457.56	25.15	340.513	24.9317	396.15	25.0879	355.487						Rv2965c	369.728	734	63.8602	Rv3006	466.568	739	63.916	Rv1819c	417.229	741	63.9591	Rv2160c	453.22	737	63.6946	Rv2855	458.453	745	63.7998			Rv1415	77.0064	84.2285	83.6089	82.7094	82.9446	82.9446			Rv1415	82.9446
Rv3796	21.9394	698.053	22.6419	428.958	23.1806	295.281	22.7362	401.796	22.5939	443.476						Rv1132	369.088	735	63.8109	Rv3065	466.365	740	63.8672	Rv2995c	416.866	742	63.9105	Rv0364	452.828	738	63.6453	Rv1693	457.692	746	63.7512			Rv1416	63.0724	74.3652	74.7568	68.2759	69.5335	69.5335			Rv1416	69.5335
Rv3778c	26.8938	328.06	26.0475	589.795	26.1762	539.44	26.0087	605.851	26.2754	503.606						Rv3716c	369.087	736	63.7617	Rv2995c	464.752	741	63.8184	Rv3570c	416.687	743	63.8619	Rv0220	451.652	739	63.5961	Rv3006	457.659	747	63.7026			Rv1417	17.3314	14.8926	10.8463	10.3448	10.0097	10.8463			Rv1417	10.8463
Rv1702c	28.9787	280.687	27.0325	1081.69	27.5394	761.233	27.8188	627.216	27.37	856.06						Rv0410c	368.448	737	63.7125	Rv0076c	464.35	742	63.7695	Rv0003	416.506	744	63.8132	Rv2913c	448.534	740	63.5468	Rv2367c	457.659	748	63.654			Rv1419	91.0389	92.6758	93.5311	93.7931	90.3304	92.6758			Rv1419	92.6758
Rv3490	31.4888	238.496	30.7575	395.92	30.5363	461.542	30.0725	636.525	30.6059	439.777						Rv1250	368.448	738	63.6632	Rv2954c	464.148	743	63.7207	Rv3373	413.092	745	63.7646	Rv0412c	446.722	741	63.4975	Rv0081	450.577	749	63.6054			Rv1420	60.2659	60.7422	57.8794	57.1921	58.8921	58.8921			Rv1420	58.8921
Rv2375	24.0069	331.92	24.2556	279.352	23.465	483.231	24.5437	228.78	24.4689	240.971						Rv0783c	367.81	739	63.614	Rv0364	463.546	744	63.6719	Rv1960c	412.198	746	63.716	Rv0574c	446.208	742	63.4483	Rv2181	446.69	750	63.5569			Rv1421	50.1723	40.6738	45.5253	45.7143	40.6706	45.5253			Rv1421	45.5253
Rv3278c	31.4438	516.569	32.0856	331.059	32.48	251.876	32.0663	335.535	32.2634	292.67						Rv0205	363.376	740	63.5647	Rv2502c	463.546	745	63.623	Rv2952	408.819	747	63.6673	Rv2954c	445.82	743	63.399	Rv2051c	446.69	751	63.5083			Rv1422	30.4284	14.7949	10.8949	15.1724	11.5646	14.7949			Rv1422	14.7949
Rv3301c	22.3181	533.167	22.3769	511.891	22.6475	424.337	22.3362	526.511	22.3004	539.751						Rv0755c	362.747	741	63.5155	Rv3721c	462.743	746	63.5742	Rv3321c	408.288	748	63.6187	Rv0835	445.436	744	63.3498	Rv0256c	445.724	752	63.4597			Rv1423	34.6627	27.4902	16.9261	26.1576	26.725	26.725			Rv1423	26.725
Rv2965c	27.8563	369.728	27.64	429.516	27.9744	340.661	27.7125	408.466	27.4418	492.778						Rv1111c	362.747	742	63.4663	Rv1498c	461.943	747	63.5254	Rv1438	407.935	749	63.57	Rv1296	444.665	745	63.3005	Rv1498c	444.182	753	63.4111			Rv1424c	8.71492	8.44727	13.6673	11.7241	11.0787	11.0787			Rv1424c	11.0787
Rv0461	27.535	461.942	27.9575	344.669	28.6412	214.572	28.1163	308.755	28.1016	311.914						Rv0823c	360.241	743	63.417	Rv2909c	461.675	748	63.4766	Rv3238c	407.581	750	63.5214	Rv0018c	444.663	746	63.2512	Rv3277	443.765	754	63.3625			Rv1426c	44.707	27.832	20.1362	30.2463	29.7862	29.7862			Rv1426c	29.7862
Rv0045c	27.3013	342.585	27.39	322.145	27.5544	287.455	27.6175	275.149	27.4234	314.764						Rv0162c	360.241	744	63.3678	Rv1998c	461.142	749	63.4277	Rv2808	406.876	751	63.4728	Rv1018c	441.591	747	63.202	Rv3796	443.476	755	63.3139			Rv1428c	83.998	74.6094	71.7899	74.532	78.2799	74.6094			Rv1428c	74.6094
Rv1541c	30.895	376.516	31.0125	347.067	31.9844	176.949	31.7475	208.524	31.0658	334.47						Rv3877	359.306	745	63.3186	Rv1392	457.958	750	63.3789	Rv3710	405.995	752	63.4241	Rv3068c	441.082	748	63.1527	Rv1018c	442.868	756	63.2653			Rv1429	15.5588	16.7969	14.9805	11.9212	15.6463	15.5588			Rv1429	15.5588
Rv3918c	23.2206	413.271	23.6006	317.573	23.7344	289.454	23.8517	266.853	23.7959	277.363						Rv3058c	358.995	746	63.2693	Rv3058c	457.56	751	63.3301	Rv2367c	400.926	753	63.3755	Rv1567c	438.668	749	63.1034	Rv2082	441.177	757	63.2167			Rv1430	44.4609	32.373	40.4669	35.7143	37.6093	37.6093			Rv1430	37.6093
Rv0439c	23.6937	382.103	23.8725	337.576	24.4119	232.276	24.0988	288.578	23.6316	398.934						Rv1158c	357.133	747	63.2201	Rv2181	456.57	752	63.2812	Rv3068c	399.193	754	63.3268	Rv1285	438.543	750	63.0542	Rv1098c	440.572	758	63.1681			Rv1431	80.4037	84.2773	82.4416	82.5123	84.208	82.5123			Rv1431	82.5123
Rv0859	31.0337	243.507	29.39	760.901	29.1444	902.131	29.8525	552.21	29.6993	614.085						Rv0555	354.052	748	63.1709	Rv2166c	454.991	753	63.2324	Rv3794	397.639	755	63.2782	Rv1167c	437.908	751	63.0049	Rv3490	439.777	759	63.1195			Rv1433	56.1792	41.0156	31.5661	41.33	40.4762	41.0156			Rv1433	41.0156
Rv0171	24.1562	602.709	25.0863	316.337	25.2331	285.717	25.2525	281.907	25.0958	314.243						Rv2367c	349.784	749	63.1216	Rv2442c	452.828	754	63.1836	Rv2577	395.921	756	63.2296	Rv0853c	437.15	752	62.9557	Rv0018c	438.002	760	63.0709			Rv1436	67.9468	65.2832	57.9767	65.0739	62.4879	65.0739			Rv1436	65.0739
Rv1898	32.4338	4.28062	31.7	7.11849	26.8994	198.39	25.6337	476.991	26.9216	195.362						Rv1416	349.784	750	63.0724	Rv0605	452.436	755	63.1348	Rv0412c	394.722	757	63.1809	Rv3277	436.267	753	62.9064	Rv0892	437.024	761	63.0224			Rv1437	79.8621	72.5098	70.1848	71.9704	71.0398	71.9704			Rv1437	71.9704
Rv2051c	26.6325	409.883	26.7406	380.287	26.5975	419.948	27.2229	272.224	26.5084	446.69						Rv2395	349.783	751	63.0231	Rv3402c	452.043	756	63.0859	Rv1082	391.996	758	63.1323	Rv3603c	434.759	754	62.8571	Rv2217	435.983	762	62.9738			Rv1438	73.6091	66.1133	63.57	64.3842	65.9378	65.9378			Rv1438	65.9378
Rv3102c	26.0962	300.312	26.3325	254.95	26.4381	236.95	25.7825	373.268	25.7409	384.178						Rv0158	346.766	752	62.9739	Rv1132	450.871	757	63.0371	Rv1290c	391.996	759	63.0837	Rv1918c	433.629	755	62.8079	Rv1914c	435.512	763	62.9252			Rv1440	93.4515	90.6738	89.1537	90.7389	91.9825	90.7389			Rv1440	90.7389
Rv0885	25.3375	321.588	24	812.694	24.135	740.096	24.0696	774.427	24.125	745.244						Rv2416c	346.466	753	62.9247	Rv1283c	448.533	758	62.9883	Rv0822c	389.963	760	63.035	Rv3760	433.629	755	62.8079	Rv3409c	432.722	764	62.8766			Rv1441c	20.9257	21.875	19.893	26.9458	26.3362	21.875			Rv1441c	21.875
Rv1529	26.5787	413.808	26.17	549.345	26.8281	348.12	26.335	489.976	26.0068	615.15						Rv1960c	345.566	754	62.8754	Rv2581c	448.338	759	62.9395	Rv1765A	387.27	761	62.9864	Rv2339	433.255	756	62.7586	Rv1946c	430.012	765	62.828			Rv1442	58.8872	66.2598	67.5097	67.0443	65.8406	66.2598			Rv1442	66.2598
Rv0081	32.0975	134.743	30.27	478.233	30.7294	347.819	29.92	609.538	30.3559	450.577						Rv1704c	344.669	755	62.8262	Rv0792c	447.756	760	62.8906	Rv3760	386.599	762	62.9377	Rv0937c	431.381	757	62.7094	Rv0781	429.516	766	62.7794			Rv1443c	37.7154	36.3281	37.8891	41.9212	35.5199	37.7154			Rv1443c	37.7154
Rv2241	27.3094	330.199	27.1869	359.462	27.6925	253.189	27.3367	324.012	27.2459	345.042						Rv0806c	343.775	756	62.777	Rv3537	447.368	761	62.8418	Rv1711	385.93	763	62.8891	Rv2790c	429.144	758	62.6601	Rv1232c	429.051	767	62.7308			Rv1448c	83.2595	82.1777	82.393	80.1478	81.7784	82.1777			Rv1448c	82.1777
Rv2721c	27.6269	237.979	27.6938	227.2	27.4844	262.685	27.9188	194.391	27.7334	221.035						Rv3767c	343.179	757	62.7277	Rv1567c	446.207	762	62.793	Rv2874	385.429	764	62.8405	Rv0070c	428.896	759	62.6108	Rv2874	428.03	768	62.6822			Rv1449c	97.7843	96.875	96.4008	96.6995	96.8902	96.875			Rv1449c	96.875
Rv0138	27.0688	538.506	27.695	348.876	27.8694	309.157	27.4746	406.464	27.77	331.202						Rv0045c	342.585	758	62.6785	Rv3036c	446.207	763	62.7441	Rv2502c	385.428	765	62.7918	Rv1283c	428.401	760	62.5616	Rv2443	427.906	769	62.6336			Rv1453	18.6608	21.0449	17.5097	20.7882	22.6919	20.7882			Rv1453	20.7882
Rv3068c	24.6038	391.486	24.3319	472.671	24.5756	399.193	24.4317	441.082	24.2334	506.048						Rv3292	341.252	759	62.6292	Rv1302	443.507	764	62.6953	Rv3705A	384.261	766	62.7432	Rv2601A	426.919	761	62.5123	Rv3373	426.303	770	62.585			Rv1454c	49.1876	47.9004	45.0389	43.6946	46.4043	46.4043			Rv1454c	46.4043
Rv3731	27.1088	257.391	26.4031	419.766	26.6112	363.376	26.6717	348.473	26.6709	348.649						Rv0015c	339.336	760	62.58	Rv1693	442.739	765	62.6465	Rv0018c	381.938	767	62.6946	Rv1016c	426.549	762	62.4631	Rv0466	425.35	771	62.5364			Rv1458c	21.8612	12.3535	3.6965	10.7882	9.18367	10.7882			Rv1458c	10.7882
Rv2522c	24.3394	329.057	24.3625	323.825	24.3781	320.337	24.6842	259.107	24.415	312.252						Rv2284	339.041	761	62.5308	Rv3155	440.063	766	62.5977	Rv1914c	377.333	768	62.6459	Rv1663	425.811	763	62.4138	Rv1436	425.074	772	62.4879			Rv1467c	88.2816	87.0605	85.7977	85.665	87.0748	87.0605			Rv1467c	87.0605
Rv1693	25.645	463.546	25.7113	442.739	26.3144	291.468	25.9875	365.586	25.6633	457.692						Rv1729c	338.162	762	62.4815	Rv0162c	438.922	767	62.5488	Rv3409c	377.333	769	62.5973	Rv2443	422.869	764	62.3645	Rv2247	424.061	773	62.4393			Rv1469	30.9207	26.9043	25.6809	21.5764	27.2595	26.9043			Rv1469	26.9043
Rv2399c	25.5769	314.016	25.5056	329.913	25.0206	461.742	25.7238	283.621	25.7464	279.211						Rv3411c	337.284	763	62.4323	Rv0654	434.758	768	62.5	Rv1095	376.842	770	62.5486	Rv2210c	422.137	765	62.3153	Rv0663	422.625	774	62.3907			Rv1471	86.7061	89.0137	87.7918	87.0936	89.9417	87.7918			Rv1471	87.7918
Rv3710	25.3544	192.965	24.7875	285.841	24.2812	405.995	24.4625	358.063	24.88	268.089						Rv0204c	337.284	764	62.3831	Rv3404c	434.382	769	62.4512	Rv1302	375.376	771	62.5	Rv2549c	421.65	766	62.266	Rv2330c	422.594	775	62.3421			Rv1472	54.2097	35.9375	43.0934	38.3744	35.034	38.3744			Rv1472	38.3744
Rv0252	29.3687	206.904	27.6725	670.487	27.2488	899.399	26.57	1439.72	27.6668	673.155						Rv2213	334.229	765	62.3338	Rv2326c	431.942	770	62.4023	Rv2790c	375.051	772	62.4514	Rv2181	420.313	767	62.2167	Rv2069	421.132	776	62.2935			Rv1473A	44.0177	42.1387	43.5798	35.665	40.379	42.1387			Rv1473A	42.1387
Rv3781	24.8069	289.957	24.9756	257.95	25.2525	212.905	25.3742	195.687	25.1634	226.463						Rv2589	333.217	766	62.2846	Rv2965c	429.516	771	62.3535	Rv1747	374.564	773	62.4027	Rv2589	419.585	768	62.1675	Rv2442c	419.676	777	62.2449			Rv1474c	66.7651	54.834	50	52.6108	51.9922	52.6108			Rv1474c	52.6108
Rv3825c	24.7144	271.949	23.0256	876.702	23.125	818.346	23.4167	668.555	23.4364	659.493						Rv2682c	332.064	767	62.2354	Rv3796	428.958	772	62.3047	Rv0605	374.078	774	62.3541	Rv3321c	418.858	769	62.1182	Rv1234	419.221	778	62.1963			Rv1475c	77.3018	68.1152	65.4183	68.1281	66.6667	68.1152			Rv1475c	68.1152
Rv0835	29.1675	169.374	27.8288	428.4	27.8556	420.494	27.7725	445.436	27.8893	410.801						Rv2623	332.064	768	62.1861	Rv3626c	428.772	773	62.2559	Rv0937c	373.43	775	62.3054	Rv3567c	417.048	770	62.069	Rv2294	417.499	779	62.1477			Rv1476	79.1728	76.123	71.8385	74.6798	74.587	74.6798			Rv1476	74.6798
Rv0019c	27.5213	242.244	26.8988	372.945	27.5163	243.085	27.1275	318.261	27.0368	338.919						Rv2375	331.92	769	62.1369	Rv0835	428.4	774	62.207	Rv0698	373.43	776	62.2568	Rv1998c	416.446	771	62.0197	Rv3435c	417.379	780	62.0991			Rv1477	54.9483	41.8945	17.8016	25.665	37.3664	37.3664			Rv1477	37.3664
Rv1697	29.745	468.391	30.165	350.087	30.4569	285.965	30.4258	292.184	30.3675	304.241						Rv2004c	331.489	770	62.0876	Rv1232c	428.03	775	62.1582	Rv2074	373.107	777	62.2082	Rv1997	413.451	772	61.9704	Rv2642	414.376	781	62.0505			Rv1478	20.2363	13.3789	5.64202	11.133	5.49077	11.133			Rv1478	11.133
Rv1232c	27.7875	279.959	27.175	428.03	27.6919	299.144	27.7421	288.912	27.1716	429.051						Rv2210c	330.629	771	62.0384	Rv3760	426.734	776	62.1094	Rv0131c	370.85	778	62.1595	Rv0131c	412.853	773	61.9212	Rv2609c	413.897	782	62.0019			Rv1479	95.1256	94.2383	93.9689	95.0246	94.8008	94.8008			Rv1479	94.8008
Rv2957	24.3644	398.157	24.9956	257.057	25.6581	162.404	25.4017	193.998	25.1734	227.249						Rv1277	330.342	772	61.9892	Rv0131c	426.55	777	62.0605	Rv1860	368.607	779	62.1109	Rv3005c	412.377	774	61.8719	Rv0311	412.287	783	61.9534			Rv1483	92.7129	85.1074	84.0467	85.468	86.8805	85.468			Rv1483	85.468
Rv0041	25.6962	301.355	26.1313	222.91	26.1069	226.708	25.7825	283.866	25.5709	328.7						Rv2374c	330.342	773	61.9399	Rv0687	424.338	778	62.0117	Rv1998c	368.289	780	62.0623	Rv3156	410.594	775	61.8227	Rv2166c	411.187	784	61.9048			Rv1484	85.9183	77.5391	75.535	78.0788	80.7094	78.0788			Rv1484	78.0788
Rv2549c	24.5844	316.748	24.5494	324.527	24.7006	292.227	24.1717	421.65	24.2729	393.072						Rv2241	330.199	774	61.8907	Rv3208	422.504	779	61.9629	Rv0769	367.811	781	62.0136	Rv1914c	409.291	776	61.7734	Rv0783c	410.861	785	61.8562			Rv1485	80.5022	67.041	64.8833	65.2709	67.9786	67.041			Rv1485	67.041
Rv0321	26.175	277.543	25.895	336.992	26.8519	173.609	26.3063	253.408	26.2891	256.445						Rv2522c	329.057	775	61.8415	Rv3731	419.766	780	61.9141	Rv2883c	367.492	782	61.965	Rv2965c	408.466	777	61.7241	Rv0926c	410.861	786	61.8076			Rv1486c	22.1073	26.123	23.0058	26.8473	27.5024	26.123			Rv1486c	26.123
Rv0315	27.9637	551.73	29.0038	268.321	29.5538	183.269	28.8675	294.898	28.6808	335.632						Rv3373	328.63	776	61.7922	Rv3033	419.585	781	61.8652	Rv2526	365.269	783	61.9163	Rv0233	407.875	778	61.6749	Rv0835	410.801	787	61.759			Rv1487	38.0108	44.0918	37.4027	37.2414	32.1672	37.4027			Rv1487	37.4027
Rv0546c	28.2512	568.225	29.195	295.409	30.1469	152.715	29.7388	202.646	29.5791	226.365						Rv3778c	328.06	777	61.743	Rv0032	418.495	782	61.8164	Rv1019	365.112	784	61.8677	Rv0138	406.464	779	61.6256	Rv0937c	408.731	788	61.7104			Rv1490	76.3171	72.0215	68.142	68.1773	72.4004	72.0215			Rv1490	72.0215
Rv1282c	26.4162	309.827	26.4763	297.206	27.2206	177.41	26.8475	229.774	26.4309	306.688						Rv0059	327.493	778	61.6937	Rv3706c	418.134	783	61.7676	Rv3036c	364.795	785	61.8191	Rv3121	406.23	780	61.5764	Rv3603c	408.199	789	61.6618			Rv1492	8.12408	10.8398	7.63619	12.266	13.3625	10.8398			Rv1492	10.8398
Rv2367c	28.4312	349.784	28.5413	324.105	28.2344	400.926	28.5675	318.263	28.0434	457.659						Rv2443	323.965	779	61.6445	Rv3426	416.687	784	61.7188	Rv3392c	363.848	786	61.7704	Rv0926c	405.995	781	61.5271	Rv2995c	407.522	790	61.6132			Rv1493	15.7558	30.9082	24.9027	27.734	18.4159	24.9027			Rv1493	24.9027
Rv3426	25.77	626.673	26.3587	416.687	26.7406	319.782	25.6925	661.258	26.1234	490.507						Rv0556	323.544	780	61.5953	Rv2913c	416.686	785	61.6699	Rv3731	363.376	787	61.7218	Rv0892	405.409	782	61.4778	Rv0159c	404.941	791	61.5646			Rv1498A	79.4682	72.0703	69.7957	70.2956	71.2828	71.2828			Rv1498A	71.2828
Rv2006	27.49	132.658	25.535	514.335	25.6544	473.491	25.5625	504.627	25.3233	595.614						Rv1129c	323.544	780	61.5953	Rv0781	414.167	786	61.6211	Rv1101c	358.684	788	61.6732	Rv3724A	404.474	783	61.4286	Rv3760	403.977	792	61.516			Rv1498c	73.8552	63.5254	60.7004	61.133	63.4111	63.4111			Rv1498c	63.4111
Rv3735	28.0675	322.704	26.67	850.147	26.3313	1075.15	26.605	889.329	26.5408	929.772						Rv3735	322.704	781	61.546	Rv3095	414.167	787	61.5723	Rv1196	357.752	789	61.6245	Rv3373	402.842	784	61.3793	Rv0853c	403.803	793	61.4674			Rv1500	79.5175	73.877	73.4922	73.0542	76.0933	73.877			Rv1500	73.877
Rv1049	27.0075	133.813	25.6125	351.912	25.2169	462.944	25.9038	287.58	26.5491	183.865						Rv0885	321.588	782	61.4968	Rv1914c	411.306	788	61.5234	Rv3537	357.288	790	61.5759	Rv3796	401.796	785	61.33	Rv2662	403.307	794	61.4189			Rv1504c	19.6455	24.5605	28.1615	30.0985	24.8785	24.8785			Rv1504c	24.8785
Rv2715	25.2269	258.621	24.6863	376.19	24.325	483.231	24.3017	491.11	24.7879	350.592						Rv2088	319.643	783	61.4476	Rv3409c	409.527	789	61.4746	Rv0589	356.669	791	61.5272	Rv1711	401.796	786	61.2808	Rv3200c	403.161	795	61.3703			Rv1506c	64.5002	48.5352	45.2335	45.4187	51.7493	48.5352			Rv1506c	48.5352
Rv2145c	31.6713	464.752	32.4575	269.486	33.0756	175.575	32.68	230.971	32.7175	225.045						Rv3137	318.399	784	61.3983	Rv1954c	408.819	790	61.4258	Rv0076c	356.361	792	61.4786	Rv3238c	401.68	787	61.2315	Rv2476c	399.107	796	61.3217			Rv1507A	81.1423	69.1406	67.4125	69.2118	72.1574	69.2118			Rv1507A	69.2118
Rv0166	30.4525	245.413	30.1163	309.826	30.5131	235.314	29.8975	360.553	29.9543	346.64						Rv2549c	316.748	785	61.3491	Rv0937c	407.758	791	61.377	Rv3241c	356.052	793	61.43	Rv2987c	401.68	788	61.1823	Rv2173	399.106	797	61.2731			Rv1507c	71.1472	58.1543	58.6576	57.0936	60.1069	58.6576			Rv1507c	58.6576
Rv3214	28.3769	178.489	27.7206	281.296	27.665	292.353	28.2692	192.325	27.7984	266.526						Rv2883c	315.789	786	61.2999	Rv3457c	407.758	792	61.3281	Rv2560	354.82	794	61.3813	Rv1498c	401.564	789	61.133	Rv0439c	398.934	798	61.2245			Rv1508A	37.1246	35.3027	32.4416	35.4187	38.8727	35.4187			Rv1508A	35.4187
Rv1918c	28.0762	463.145	27.8725	533.398	27.9344	511.005	28.1713	433.629	28	488.281						Rv1205	314.697	787	61.2506	Rv2069	407.582	793	61.2793	Rv1853	354.052	795	61.3327	Rv2124c	401.449	790	61.0837	Rv1101c	398.934	799	61.1759			Rv1508c	81.5854	73.291	71.4008	72.7586	75.413	73.291			Rv1508c	73.291
Rv3437	30.34	276.583	29.0356	683.096	29.3675	542.721	28.8229	791.613	28.7839	813.339						Rv2399c	314.016	788	61.2014	Rv3081	405.468	794	61.2305	Rv1766	353.899	796	61.284	Rv2856	398.676	791	61.0345	Rv2790c	398.56	800	61.1273			Rv1510	2.60955	0.683594	0.145914	3.15271	1.16618	1.16618			Rv1510	1.16618
Rv3143	25.7737	457.56	27.0987	182.635	27.7656	115.036	26.8617	215.255	26.8714	213.814						Rv0032	313.336	789	61.1521	Rv2082	403.54	795	61.1816	Rv0186	352.828	797	61.2354	Rv3058c	396.15	792	60.9852	Rv1082	397.554	801	61.0787			Rv1511	40.0788	30.127	22.714	32.5123	30.3693	30.3693			Rv1511	30.3693
Rv1205	25.6437	314.697	25.455	358.684	25.665	310.095	25.6562	311.982	25.4341	363.927						Rv2724c	313.336	789	61.1521	Rv1860	403.54	796	61.1328	Rv0687	352.828	798	61.1868	Rv2467	395.921	793	60.936	Rv3238c	397.037	802	61.0301			Rv1516c	59.5766	39.8438	37.3054	39.8522	39.9903	39.8522			Rv1516c	39.8522
Rv2499c	25.9819	287.954	25.1981	495.741	25.32	455.583	25.0337	555.568	25.0709	541.43						Rv2590	312.252	790	61.1029	Rv3200c	399.713	797	61.084	Rv3429	352.369	799	61.1381	Rv1234	395.578	794	60.8867	Rv3457c	396.493	803	60.9815			Rv1519	53.6189	73.3887	69.4553	75.0246	75.0243	73.3887			Rv1519	73.3887
Rv3234c	24.1356	564.545	25.4037	234.399	26.0456	150.221	25.0637	296.691	25.0354	302.575						Rv0523c	311.712	791	61.0537	Rv0327c	396.607	798	61.0352	Rv1018c	351.606	800	61.0895	Rv1960c	393.982	795	60.8374	Rv0687	396.179	804	60.9329			Rv1522c	70.2117	67.3828	69.6012	66.8473	68.8533	68.8533			Rv1522c	68.8533
Rv2750	24.8594	229.475	24.3706	322.006	24.7031	255.724	24.5117	292.016	24.3639	323.521						Rv2607	311.442	792	61.0044	Rv3490	395.92	799	60.9863	Rv2501c	351.454	801	61.0409	Rv0784	391.26	796	60.7882	Rv2682c	395.007	805	60.8844			Rv1523	45.6425	31.9824	23.8813	27.2906	33.4305	31.9824			Rv1523	31.9824
Rv0217c	26.0275	492.53	26.4988	355.281	27.6894	155.653	26.8825	272.304	26.4625	364.321						Rv3125c	311.442	792	61.0044	Rv0726c	393.868	800	60.9375	Rv2016	349.784	802	60.9922	Rv3721c	390.47	797	60.7389	Rv3029c	394.978	806	60.8358			Rv1525	52.0926	52.7344	51.9455	50.8867	54.0816	52.0926			Rv1525	52.0926
Rv0555	26.4838	354.052	26.7925	285.841	27.7544	146.748	27.3687	191.715	27.1366	225.191						Rv2714	310.902	793	60.9552	Rv0830	393.186	801	60.8887	Rv2081c	348.121	803	60.9436	Rv0781	389.907	798	60.6897	Rv1733c	393.612	807	60.7872			Rv1527c	31.2654	23.1934	26.07	27.0936	28.62	27.0936			Rv1527c	27.0936
Rv1498c	25.805	620.191	26.23	461.943	26.6569	343.626	26.4321	401.564	26.2866	444.182						Rv0233	310.364	794	60.906	Rv1642	392.505	802	60.8398	Rv1529	348.12	804	60.8949	Rv0411c	389.457	799	60.6404	Rv2549c	393.072	808	60.7386			Rv1528c	33.9734	51.3672	60.0195	58.2266	60.3499	58.2266			Rv1528c	58.2266
Rv3765c	24.2069	280.08	24.0281	317.023	24.4156	242.349	24.0042	322.332	23.7809	376.272						Rv2745c	310.096	795	60.8567	Rv0898c	391.826	803	60.791	Rv1283c	347.819	805	60.8463	Rv1098c	386.431	800	60.5911	Rv3081	393.072	809	60.69			Rv1529	66.1251	66.5527	60.8949	65.1232	69.0962	66.1251			Rv1529	66.1251
Rv3706c	29.4625	424.337	29.4837	418.134	29.9456	303.582	29.8342	327.966	29.9859	295.217						Rv1282c	309.827	796	60.8075	Rv1420	391.148	804	60.7422	Rv0081	347.819	806	60.7977	Rv0871	385.539	801	60.5419	Rv3570c	392.931	810	60.6414			Rv1530	9.15805	7.12891	10.7004	3.39901	3.15841	7.12891			Rv1530	7.12891
Rv3129	31.6875	39.3712	26.8738	1107.29	26.7594	1198.65	26.68	1266.45	27.5659	685.317						Rv3494c	308.755	797	60.7582	Rv3029c	389.963	805	60.6934	Rv3566A	346.766	807	60.749	Rv0548c	385.094	802	60.4926	Rv1932	392.761	811	60.5928			Rv1532c	43.4269	38.8672	42.3152	37.4877	31.5841	38.8672			Rv1532c	38.8672
Rv3603c	29.5863	196.763	28.6763	369.726	29.1663	263.255	28.4425	434.759	28.5334	408.199						Rv2350c	308.354	798	60.709	Rv2855	389.794	806	60.6445	Rv1498c	343.626	808	60.7004	Rv2555c	383.762	803	60.4433	Rv2222c	391.712	812	60.5442			Rv1536	77.9911	83.252	80.1556	78.4236	83.9164	80.1556			Rv1536	80.1556
Rv2536	23.5938	382.103	23.9137	306.092	24.1825	254.068	23.7979	331.681	24.0659	275.447						Rv2581c	306.755	799	60.6598	Rv2159c	388.951	807	60.5957	Rv0792c	343.626	809	60.6518	Rv3779	382.103	804	60.3941	Rv2154c	390.245	813	60.4956			Rv1538c	9.45347	8.64258	6.3716	7.63547	5.39359	7.63547			Rv1538c	7.63547
Rv3036c	27.6438	409.528	27.52	446.207	27.8106	364.795	27.1875	561.861	26.8208	724.446						Rv2201	306.755	800	60.6105	Rv1345	388.446	808	60.5469	Rv0830	341.4	810	60.6031	Rv2294	381.001	805	60.3448	Rv2913c	390.245	813	60.4956			Rv1541c	64.3525	58.1055	48.2004	49.7537	57.9689	57.9689			Rv1541c	57.9689
Rv0182c	25.8513	385.428	24.9975	696.544	25.39	530.632	25.4387	513.001	25.3391	549.702						Rv0520	305.561	801	60.5613	Rv0574c	388.108	809	60.498	Rv0233	341.252	811	60.5545	Rv3059	379.683	806	60.2956	Rv3402c	388.866	814	60.447			Rv1542c	35.7459	27.0996	32.6848	40.9852	32.4587	32.6848			Rv1542c	32.6848
Rv1132	23.4687	369.088	23.18	450.871	23.7044	313.472	23.5263	354.666	23.0716	486.065						Rv2852c	304.9	802	60.5121	Rv2330c	387.102	810	60.4492	Rv2965c	340.661	812	60.5058	Rv2423	379.026	807	60.2463	Rv2651c	386.878	815	60.3984			Rv1552	40.7189	40.7715	39.1051	44.2365	40.5734	40.7189			Rv1552	40.7189
Rv3033	26.0569	301.224	25.5787	419.585	26.4606	227.693	25.0738	595.443	25.2084	542.369						Rv2476c	302.008	803	60.4628	Rv3373	386.096	811	60.4004	Rv3058c	340.513	813	60.4572	Rv0159c	378.151	808	60.197	Rv1528c	386.208	816	60.3499			Rv1556	59.4289	54.7363	50.4377	53.3498	55.1506	54.7363			Rv1556	54.7363
Rv3477	28.5563	279.232	28.6794	256.39	28.5231	285.717	29.3612	159.822	29.565	138.772						Rv0041	301.355	804	60.4136	Rv0523c	385.763	812	60.3516	Rv3199c	339.777	814	60.4086	Rv3147	375.864	809	60.1478	Rv3156	385.957	817	60.3013			Rv1557	67.4545	67.9688	71.5467	68.4729	67.104	67.9688			Rv1557	67.9688
Rv3292	25.4569	341.252	25.3294	372.783	25.6144	305.959	25.6367	301.268	25.5689	315.766						Rv3033	301.224	805	60.3644	Rv3121	382.766	813	60.3027	Rv0466	338.895	815	60.3599	Rv3354	375.864	809	60.1478	Rv0131c	385.762	818	60.2527			Rv1565c	82.7671	76.6113	74.9514	76.601	78.0369	76.6113			Rv1565c	76.6113
Rv0726c	30.0712	300.312	29.68	393.868	30.745	188.258	30.0637	301.877	30.8066	180.394						Rv0726c	300.312	806	60.3151	Rv2423	380.946	814	60.2539	Rv0404	337.137	816	60.3113	Rv2476c	375.43	810	60.0985	Rv3102c	384.178	819	60.2041			Rv1567c	68.7346	62.793	57.7335	63.1034	64.1399	63.1034			Rv1567c	63.1034
Rv2908c	32.5381	224.947	32.1375	296.948	32.7619	192.631	32.3979	247.906	32.5254	226.938						Rv3102c	300.312	806	60.3151	Rv2222c	380.452	815	60.2051	Rv0654	335.39	817	60.2626	Rv3457c	375.43	810	60.0985	Rv3716c	383.513	820	60.1555			Rv1568	26.3909	13.1836	5.59339	4.08867	6.41399	6.41399			Rv1568	6.41399
Rv3277	27.7737	408.111	27.9263	367.173	28.6181	227.299	27.6775	436.267	27.6529	443.765						Rv1420	299.792	807	60.2659	Rv2051c	380.287	816	60.1562	Rv2632c	332.208	818	60.214	Rv3081	374.24	811	60.0493	Rv1507c	380.699	821	60.1069			Rv1584c	45.1502	38.4277	32.928	37.1429	40.1361	38.4277			Rv1584c	38.4277
Rv0937c	24.84	298.496	24.39	407.758	24.5169	373.43	24.3088	431.381	24.3866	408.731						Rv2012	299.532	808	60.2166	Rv1098c	380.121	817	60.1074	Rv3776	329.627	819	60.1654	Rv2642	373.916	812	60	Rv2401A	379.546	822	60.0583			Rv1588c	27.2772	54.7852	58.9981	48.4236	47.1817	48.4236			Rv1588c	48.4236
Rv3200c	24.9887	419.585	25.0587	399.713	25.5656	281.296	24.8117	474.381	25.0464	403.161						Rv0937c	298.496	809	60.1674	Rv3429	377.824	818	60.0586	Rv3156	328.487	820	60.1167	Rv3102c	373.268	813	59.9507	Rv3121	378.779	823	60.0097			Rv1589	67.3067	54.248	55.7393	55.0246	53.4985	55.0246			Rv1589	55.0246
Rv1101c	26.8963	276.343	26.445	377.824	26.52	358.684	26.1288	470.424	26.3666	398.934						Rv3429	297.85	810	60.1182	Rv0926c	377.824	819	60.0098	Rv1635c	328.345	821	60.0681	Rv0466	372.084	814	59.9015	Rv2124c	377.169	824	59.9611			Rv1592c	75.3323	66.2109	68.3852	67.7833	66.4237	67.7833			Rv1592c	67.7833
Rv0519c	23.9375	387.773	24.2575	310.634	24.6512	236.438	24.4488	272.067	24.0516	358.296						Rv1327c	297.721	811	60.0689	Rv1101c	377.824	819	60.0098	Rv1528c	328.06	822	60.0195	Rv3029c	371.011	815	59.8522	Rv3765c	376.272	825	59.9125			Rv1595	76.8587	77.8809	76.751	80.9852	78.5228	77.8809			Rv1595	77.8809
Rv0310c	24.1562	494.669	25.3025	223.491	25.7494	163.959	25.6838	171.59	25.2441	232.729						Rv3725	297.335	812	60.0197	Rv2715	376.19	820	59.9609	Rv3626c	326.925	823	59.9708	Rv3252c	370.69	816	59.803	Rv3005c	376.272	826	59.8639			Rv1596	79.1236	78.8086	75.2918	77.931	76.9193	77.931			Rv1596	77.931
Rv1277	24.3137	330.342	22.91	874.049	23.0069	817.284	23.21	709.948	22.8316	922.885						Rv3131	296.178	813	59.9705	Rv0769	375.214	821	59.9121	Rv1167c	326.642	824	59.9222	Rv3137	368.981	817	59.7537	Rv2555c	374.969	827	59.8154			Rv1598c	64.2048	69.043	69.2121	66.1576	69.7279	69.043			Rv1598c	69.043
Rv3065	28.3075	208.524	27.1463	466.365	26.9163	546.97	27.005	514.338	26.7283	623.063						Rv3917c	295.025	814	59.9212	Rv0019c	372.945	822	59.8633	Rv2683	326.501	825	59.8735	Rv0400c	366.857	818	59.7044	Rv2987c	373.564	828	59.7668			Rv1599	19.1531	35.2051	30.5447	30.6897	27.551	30.5447			Rv1599	30.5447
Rv0015c	26.335	339.336	26.2825	351.911	26.8631	235.314	26.3775	329.485	26.5375	294.897						Rv0830	294.642	815	59.872	Rv3292	372.783	823	59.8145	Rv2855	325.935	826	59.8249	Rv1693	365.586	819	59.6552	Rv1711	372.219	829	59.7182			Rv1609	37.5185	45.8984	31.9553	43.3498	45.0923	43.3498			Rv1609	43.3498
Rv2540c	30.3362	403.191	29.3413	803.591	29.6306	657.543	29.575	683.394	29.4833	728.222						Rv1095	294.132	816	59.8227	Rv2154c	372.299	824	59.7656	Rv3147	325.23	827	59.7763	Rv2662	365.586	819	59.6552	Rv0412c	371.977	830	59.6696			Rv1611	96.5534	92.334	88.8132	91.7241	93.6832	92.334			Rv1611	92.334
Rv1853	25.5213	259.631	25.1713	330.915	25.0738	354.052	25.13	340.514	25.1868	327.374						Rv3486	293.622	817	59.7735	Rv3603c	369.726	825	59.7168	Rv3721c	324.667	828	59.7276	Rv0125	365.586	820	59.6059	Rv3779	371.869	831	59.621			Rv1612	92.4668	82.959	75.9241	81.4286	83.5277	82.959			Rv1612	82.959
Rv2607	24.8188	311.442	25.3787	211.252	25.9944	137.873	25.2325	233.79	25.0304	268.942						Rv2630	293.114	818	59.7243	Rv2883c	368.928	826	59.668	Rv2159c	324.386	829	59.679	Rv1095	364.953	821	59.5567	Rv3303c	365.877	832	59.5724			Rv1613	69.3747	53.2227	52.2374	53.5961	55.0534	53.5961			Rv1613	53.5961
Rv2416c	25.295	346.466	25.5963	281.174	26.0806	200.985	25.6667	267.779	25.3454	334.567						Rv0817c	292.86	819	59.675	Rv0755c	368.768	827	59.6191	Rv2443	323.264	830	59.6304	Rv3157	363.061	822	59.5074	Rv0217c	364.321	833	59.5238			Rv1616	58.5918	56.4941	56.3716	56.2562	56.9971	56.4941			Rv1616	56.4941
Rv1076	26.3963	261.437	26.85	190.886	27.9069	91.7537	28.0783	81.4721	27.75	102.293						Rv3059	291.342	820	59.6258	Rv0853c	368.129	828	59.5703	Rv0032	323.123	831	59.5817	Rv3531c	362.014	823	59.4581	Rv1205	363.927	834	59.4752			Rv1619	14.2294	11.3281	13.716	8.07882	10.69	11.3281			Rv1619	11.3281
Rv2502c	27.6225	144.916	25.945	463.546	26.2113	385.428	25.965	457.164	25.5259	619.787						Rv1516c	290.586	821	59.5766	Rv3277	367.173	829	59.5215	Rv2012	321.17	832	59.5331	Rv0520	361.806	824	59.4089	Rv3518c	363.454	835	59.4266			Rv1621c	22.5997	53.0273	58.3171	48.3251	50.5831	50.5831			Rv1621c	50.5831
Rv1598c	27.3725	375.865	26.645	622.345	26.8069	556.29	26.8996	521.667	26.6	642.062						Rv3781	289.957	822	59.5273	Rv1766	366.855	830	59.4727	Rv3463	320.891	833	59.4844	Rv0792c	361.283	825	59.3596	Rv3147	363.061	836	59.378			Rv1623c	70.4579	92.8223	92.2179	92.0197	88.4354	92.0197			Rv1623c	92.0197
Rv0204c	25.7338	337.284	25.7575	331.777	26.4394	206.815	26.0538	270.188	26.2875	229.774						Rv2227	289.455	823	59.4781	Rv2443	365.27	831	59.4238	Rv2522c	320.337	834	59.4358	Rv3626c	361.179	826	59.3103	Rv1253	360.11	837	59.3294			Rv1625c	51.0586	41.3086	44.8444	46.798	45.6268	45.6268			Rv1625c	45.6268
Rv2247	28.29	236.643	26.8375	647.648	27.4144	434.193	27.195	505.5	27.4484	424.061						Rv1556	289.329	824	59.4289	Rv2467	364.006	832	59.375	Rv3190c	320.337	835	59.3872	Rv1802	360.657	827	59.2611	Rv1320c	359.306	838	59.2809			Rv1626	87.6908	81.6895	80.8366	81.2808	74.7813	81.2808			Rv1626	81.2808
Rv2339	25.8837	629.394	25.9825	587.754	27.0263	285.099	26.4225	433.255	26.3283	462.476						Rv1001	288.578	825	59.3796	Rv2217	362.746	833	59.3262	Rv1686c	320.059	836	59.3385	Rv0166	360.553	828	59.2118	Rv0519c	358.296	839	59.2323			Rv1627c	33.5303	44.3359	39.8346	39.5074	39.8931	39.8346			Rv1627c	39.8346
Rv2995c	31.1562	253.408	30.2813	464.752	30.4381	416.866	30.735	339.337	30.4708	407.522						Rv2499c	287.954	826	59.3304	Rv2903c	362.118	834	59.2773	Rv3426	319.782	837	59.2899	Rv3916c	360.241	829	59.1626	Rv0589	358.243	840	59.1837			Rv1628c	13.6386	14.1602	8.85214	15.5172	10.1069	13.6386			Rv1628c	13.6386
Rv0926c	24.375	425.074	24.545	377.824	25.0169	272.421	24.4413	405.995	24.4241	410.861						Rv3900c	287.58	827	59.2811	Rv1946c	360.865	835	59.2285	Rv2651c	318.675	838	59.2412	Rv0016c	359.306	830	59.1133	Rv0548c	358.243	841	59.1351			Rv1630	95.0271	91.9922	90.6128	91.8719	91.2536	91.8719			Rv1630	91.8719
Rv2809	23.8544	260.871	23.6256	305.694	23.9981	236.131	23.9479	244.493	23.9654	241.546						Rv0741	287.58	828	59.2319	Rv2210c	360.865	835	59.2285	Rv2871	317.023	839	59.1926	Rv0571c	358.996	831	59.064	Rv1817	358.063	842	59.0865			Rv1632c	65.0911	45.3125	41.2938	46.9458	46.793	46.793			Rv1632c	46.793
Rv3626c	27.7188	191.052	26.5525	428.772	26.9438	326.925	26.8	361.179	26.3208	503.46						Rv0417	287.331	829	59.1827	Rv3567c	360.553	836	59.1797	Rv0364	316.749	840	59.144	Rv3722c	358.995	832	59.0148	Rv0233	356.438	843	59.0379			Rv1633	29.4436	37.2559	36.284	34.1872	29.5918	34.1872			Rv1633	34.1872
Rv2960c	23.3188	467.175	23.7537	345.567	24.4537	212.721	23.8592	321.216	23.7379	349.38						Rv1363c	286.089	830	59.1334	Rv0892	360.553	837	59.1309	Rv3181c	316.611	841	59.0953	Rv2154c	358.063	833	58.9655	Rv0163	355.821	844	58.9893			Rv1635c	53.7174	57.1777	60.0681	54.5813	58.0661	57.1777			Rv1635c	57.1777
Rv1814	25.3775	385.095	25.0125	495.956	24.955	516.122	25.0396	486.732	24.7875	579.662						Rv1900c	286.089	831	59.0842	Rv0520	360.24	838	59.082	Rv1997	316.473	842	59.0467	Rv3710	358.063	833	58.9655	Rv3058c	355.487	845	58.9407			Rv1636	93.8454	89.2578	85.2626	87.3892	88.3382	88.3382			Rv1636	88.3382
Rv1295	31.0437	141.81	30.7075	179.031	31.4719	105.397	31.1088	135.563	31.5216	101.829						Rv2601A	285.717	832	59.035	Rv0220	359.617	839	59.0332	Rv1588c	315.653	843	58.9981	Rv0003	357.444	834	58.9163	Rv1420	353.976	846	58.8921			Rv1637c	51.7479	44.0918	33.1226	42.5616	38.9213	42.5616			Rv1637c	42.5616
Rv2284	23.3163	339.041	23.3206	338.015	23.67	265.316	23.3067	341.301	23.4979	298.927						Rv0175	285.099	833	58.9857	Rv2241	359.462	840	58.9844	Rv2752c	314.969	844	58.9494	Rv3095	356.721	835	58.867	Rv2581c	352.191	847	58.8435			Rv1638	41.5066	48.877	48.8813	48.2759	44.9466	48.2759			Rv1638	48.2759
Rv2589	26.8113	333.217	26.7663	343.774	27.4575	212.905	26.4787	419.585	27.0884	274.97						Rv1368	284.852	834	58.9365	Rv3776	358.839	841	58.9355	Rv3567c	314.424	845	58.9008	Rv1132	354.666	836	58.8177	Rv2715	350.592	848	58.7949			Rv1639c	33.1856	41.6992	37.4514	43.6453	34.8882	37.4514			Rv1639c	37.4514
Rv0520	26.7963	305.561	26.5588	360.24	27.0194	261.777	26.5525	361.806	26.1975	462.743						Rv1442	284.359	835	58.8872	Rv1205	358.684	842	58.8867	Rv3404c	314.288	846	58.8521	Rv0687	352.623	837	58.7685	Rv2960c	349.38	849	58.7464			Rv1641	92.516	87.2559	87.3541	88.4729	87.8523	87.8523			Rv1641	87.8523
Rv3494c	28.8813	308.755	28.89	306.887	29.0194	280.565	28.2625	474.107	27.7975	654.418						Rv1702c	280.687	836	58.838	Rv0400c	357.133	843	58.8379	Rv1132	313.472	847	58.8035	Rv0769	350.998	838	58.7192	Rv3731	348.649	850	58.6978			Rv1642	71.7381	60.8398	49.2218	55.7635	57.6288	57.6288			Rv1642	57.6288
Rv1729c	23.99	338.162	24.3725	259.406	24.4662	243.085	24.3496	263.559	24.0625	321.588						Rv3765c	280.08	837	58.7888	Rv1253	356.206	844	58.7891	Rv2562	312.117	848	58.7549	Rv0678	350.087	839	58.67	Rv0523c	348.272	851	58.6492			Rv1645c	40.2265	44.6777	46.8872	46.3547	46.3557	46.3547			Rv1645c	46.3547
Rv2783c	22.7294	270.071	22.826	252.568	23.0823	211.465	23.3592	174.539	23.0574	215.146						Rv2069	280.08	838	58.7395	Rv0217c	355.281	845	58.7402	Rv1392	310.23	849	58.7062	Rv1392	348.876	840	58.6207	Rv3429	347.442	852	58.6006			Rv1647	40.7681	29.3457	23.1518	31.7734	28.1341	29.3457			Rv1647	29.3457
Rv1253	27.6912	242.244	27.135	356.206	27.6931	241.929	27.265	325.512	27.1193	360.11						Rv1232c	279.959	839	58.6903	Rv0784	353.746	846	58.6914	Rv1205	310.095	850	58.6576	Rv3731	348.473	841	58.5714	Rv0166	346.64	853	58.552			Rv1649	84.5396	77.3926	73.7354	77.7833	76.3362	77.3926			Rv1649	77.3926
Rv1686c	29.9512	116.188	27.9025	480.726	28.4894	320.059	28.4333	332.736	28.6366	289.016						Rv3477	279.232	840	58.6411	Rv3137	353.746	847	58.6426	Rv1507c	310.095	850	58.6576	Rv3106	347.067	842	58.5222	Rv2883c	345.766	854	58.5034			Rv1651c	31.807	34.7656	34.7276	34.532	31.7298	34.532			Rv1651c	34.532
Rv0320	28.345	206.725	27.915	278.507	28.5719	176.643	28.2812	216.065	28.3466	206.501						Rv0687	278.99	841	58.5918	Rv3303c	352.828	848	58.5938	Rv3717	309.425	851	58.6089	Rv0830	346.566	843	58.4729	Rv2241	345.042	855	58.4548			Rv1652	38.4047	45.8496	37.0623	44.4335	40.2818	40.2818			Rv1652	40.2818
Rv0027	26.8725	223.49	24.89	883.184	24.7825	951.506	25.3837	627.216	25.8325	459.547						Rv1616	278.99	841	58.5918	Rv1049	351.912	849	58.5449	Rv3290c	309.424	852	58.5603	Rv0445c	346.467	844	58.4236	Rv3152	344.445	856	58.4062			Rv1656	27.1787	47.4121	42.5584	37.2906	38.1438	38.1438			Rv1656	38.1438
Rv1046c	22.9037	273.96	23.615	167.332	23.8644	140.77	23.7971	147.491	23.5366	176.681						Rv1919c	278.99	841	58.5918	Rv3566A	351.912	850	58.4961	Rv2702	309.291	853	58.5117	Rv1766	343.477	845	58.3744	Rv0016c	344.246	857	58.3576			Rv1659	46.9227	50.6348	52.6265	46.9951	53.7901	50.6348			Rv1659	50.6348
Rv2752c	28.7294	183.825	27.8244	344.222	27.9525	314.969	28.0862	287.082	28.1309	278.326						Rv0713	278.748	842	58.5426	Rv0015c	351.911	851	58.4473	Rv0138	309.157	854	58.463	Rv2883c	342.585	846	58.3251	Rv2628	343.278	858	58.309			Rv1660	77.8434	80.2734	77.0914	78.867	81.2439	78.867			Rv1660	78.867
Rv2012	28.23	299.532	28.0113	348.573	28.1294	321.17	28.145	317.711	27.3709	543.309						Rv3916c	277.784	843	58.4934	Rv2298	351.454	852	58.3984	Rv3105c	309.022	855	58.4144	Rv2284	341.301	847	58.2759	Rv0003	342.659	859	58.2604			Rv1661	56.2285	55.7617	57.928	56.8473	55.9767	56.2285			Rv1661	56.2285
Rv2088	25.0613	319.643	25.2694	276.703	25.9544	172.111	25.5404	229.309	25.5659	225.289						Rv0321	277.543	844	58.4441	Rv1697	350.087	853	58.3496	Rv2616	308.755	856	58.3658	Rv1528c	341.105	848	58.2266	Rv1922	341.326	860	58.2119			Rv1662	11.226	4.63867	9.63035	6.2069	6.70554	6.70554			Rv1662	6.70554
Rv0290	28.9062	140.587	26.6688	662.977	25.9238	1111.13	26.0325	1030.46	26.8159	598.675						Rv3437	276.583	845	58.3949	Rv0138	348.876	854	58.3008	Rv1621c	308.087	857	58.3171	Rv1853	340.514	849	58.1773	Rv0019c	338.919	861	58.1633			Rv1663	54.8006	55.957	65.856	62.4138	68.5617	62.4138			Rv1663	62.4138
Rv2443	23.3269	323.965	23.1537	365.27	23.33	323.264	22.9425	422.869	22.9254	427.906						Rv1101c	276.343	846	58.3456	Rv2012	348.573	855	58.252	Rv2124c	307.686	858	58.2685	Rv2995c	339.337	850	58.1281	Rv0315	335.632	862	58.1147			Rv1664	54.1113	45.9961	46.8385	46.7488	48.9796	46.8385			Rv1664	46.8385
Rv2395	26.1413	349.783	26.64	247.549	27.0081	191.798	26.6187	251.222	26.5329	266.622						Rv2081c	275.745	847	58.2964	Rv0945	348.272	856	58.2031	Rv3292	305.959	859	58.2198	Rv2401A	338.357	851	58.0788	Rv1635c	335.244	863	58.0661			Rv1665	23.289	15.2344	2.82101	6.15764	4.7619	6.15764			Rv1665	6.15764
Rv1632c	23.7412	390.809	24.965	167.332	25.4219	121.912	24.8721	178.463	24.8691	178.838						Rv1046c	273.96	848	58.2472	Rv1507c	347.669	857	58.1543	Rv0223c	305.562	860	58.1712	Rv2217	337.577	852	58.0296	Rv2416c	334.567	864	58.0175			Rv1669	42.2452	42.7734	46.2549	42.9064	46.1613	42.9064			Rv1669	42.9064
Rv1616	23.3325	278.99	23.13	321.031	23.3269	280.08	23.2163	302.401	23.13	321.031						Rv3760	273.841	849	58.1979	Rv1541c	347.067	858	58.1055	Rv1737c	304.9	861	58.1226	Rv3823c	336.02	853	57.9803	Rv1541c	334.47	865	57.9689			Rv1672c	26.0955	23.1445	17.2665	20.5911	21.5258	21.5258			Rv1672c	21.5258
Rv1856c	25.6238	231.171	25.6575	225.826	26.3	144.665	25.5008	251.73	25.845	198.304						Rv1894c	272.067	850	58.1487	Rv0003	346.165	859	58.0566	Rv3157	304.372	862	58.0739	Rv3278c	335.535	854	57.931	Rv2467	333.867	866	57.9203			Rv1675c	13.6878	15.7715	15.6128	14.8768	16.861	15.6128			Rv1675c	15.6128
Rv3252c	33.7088	413.808	33.3387	534.787	32.7106	826.542	33.8675	370.69	34.2809	278.326						Rv3825c	271.949	851	58.0995	Rv2960c	345.567	860	58.0078	Rv3706c	303.582	863	58.0253	Rv1686c	332.736	855	57.8818	Rv0860	333.289	867	57.8717			Rv1676	52.6834	43.0176	36.965	39.4581	40.4276	40.4276			Rv1676	40.4276
Rv1900c	24.7712	286.089	24.62	317.711	24.9287	256.501	24.6971	301.181	24.5916	324.035						Rv0739	270.422	852	58.0502	Rv3147	345.566	861	57.959	Rv1436	303.32	864	57.9767	Rv2536	331.681	856	57.8325	Rv0138	331.202	868	57.8231			Rv1682	30.0345	32.2754	27.4319	30.4926	37.5121	30.4926			Rv1682	30.4926
Rv0356c	24.4787	500.706	24.28	574.662	25.55	238.289	25.3912	266.007	25.095	326.643						Rv2783c	270.071	853	58.001	Rv0461	344.669	862	57.9102	Rv1661	303.319	865	57.928	Rv0032	330.63	857	57.7833	Rv0445c	330.438	869	57.7745			Rv1683	42.0975	38.0371	36.5759	39.1133	33.139	38.0371			Rv1683	38.0371
Rv3916c	23.7037	277.784	23.5331	312.659	23.7844	262.685	23.3287	360.241	23.7404	270.813						Rv0215c	269.954	854	57.9517	Rv2752c	344.222	863	57.8613	Rv1420	301.355	866	57.8794	Rv0755c	330.342	858	57.734	Rv3368c	329.842	870	57.7259			Rv1686c	43.8208	64.3066	59.3385	57.8818	54.8591	57.8818			Rv1686c	57.8818
Rv3237c	24.9531	252.203	23.8813	530.172	23.8594	538.272	23.8417	544.92	23.8879	527.728						Rv3336c	269.603	855	57.9025	Rv2589	343.774	864	57.8125	Rv3208	299.403	867	57.8307	Rv0311	329.771	859	57.6847	Rv0041	328.7	871	57.6774			Rv1687c	32.8902	74.9512	71.9844	69.9015	67.4441	69.9015			Rv1687c	69.9015
Rv2633c	33.2331	180.199	31.4781	608.218	31.58	566.75	31.6954	523.176	31.455	618.045						Rv2005c	268.554	856	57.8533	Rv2294	341.992	865	57.7637	Rv1232c	299.144	868	57.7821	Rv0783c	329.58	860	57.6355	Rv1642	328.559	872	57.6288			Rv1689	48.1536	37.1582	28.6965	35.0739	43.3431	37.1582			Rv1689	37.1582
Rv3779	25.4787	264.627	25.2763	304.504	25.6319	237.979	24.9488	382.103	24.9879	371.869						Rv3154	266.815	857	57.804	Rv3716c	338.748	866	57.7148	Rv1567c	297.077	869	57.7335	Rv0015c	329.485	861	57.5862	Rv1363c	327.422	873	57.5802			Rv1690	47.3658	33.6426	48.3949	38.67	36.9776	38.67			Rv1690	38.67
Rv0445c	28.895	262.572	28.9675	249.702	29.0644	233.486	28.495	346.467	28.5633	330.438						Rv0954	266.468	858	57.7548	Rv3727	338.602	867	57.666	Rv3459c	296.991	870	57.6848	Rv3303c	329.2	862	57.5369	Rv1853	327.374	874	57.5316			Rv1693	68.0945	62.6465	57.2957	59.6552	63.7512	62.6465			Rv1693	62.6465
Rv1635c	25.765	215.504	25.145	331.203	25.1575	328.345	25.3863	280.201	25.1275	335.244						Rv2580c	266.468	859	57.7056	Rv2284	338.015	868	57.6172	Rv2222c	295.281	871	57.6362	Rv3706c	327.966	863	57.4877	Rv0356c	326.643	875	57.483			Rv1694	47.3658	32.6172	23.9786	32.266	33.9164	32.6172			Rv1694	32.6172
Rv2213	23.7569	334.229	24.4737	203.35	24.68	176.261	24.5575	191.881	24.5334	195.108						Rv0427c	266.007	860	57.6563	Rv0439c	337.576	869	57.5684	Rv3796	295.281	872	57.5875	Rv3776	326.548	864	57.4384	Rv3126c	326.43	876	57.4344			Rv1695	45.3964	33.1055	40.7588	46.8966	35.277	40.7588			Rv1695	40.7588
Rv0860	28.0175	265.776	26.9775	546.495	27.1063	499.838	26.77	631.034	27.6909	333.289						Rv0860	265.776	861	57.6071	Rv0160c	337.576	870	57.5195	Rv0548c	294.514	873	57.5389	Rv1817	326.171	865	57.3892	Rv0898c	325.724	877	57.3858			Rv1697	68.2915	58.3496	57.0525	55.7143	55.9281	57.0525			Rv1697	57.0525
Rv0159c	26.0087	810.585	26.4525	595.959	27.6844	253.738	27.1088	378.151	27.01	404.941						Rv3779	264.627	862	57.5579	Rv0321	336.992	871	57.4707	Rv3049c	292.86	874	57.4903	Rv1253	325.512	866	57.3399	Rv0657c	325.512	878	57.3372			Rv1698	34.515	32.2266	28.3074	32.0197	35.0826	32.2266			Rv1698	32.2266
Rv1919c	25.9925	278.99	26.1375	252.313	26.6312	179.187	26.4208	207.323	26.6241	180.082						Rv1285	264.627	863	57.5086	Rv3106	336.116	872	57.4219	Rv3917c	292.734	875	57.4416	Rv2241	324.012	867	57.2906	Rv1960c	325.512	879	57.2886			Rv1699	79.2221	73.9746	73.6381	75.8621	78.7172	75.8621			Rv1699	75.8621
Rv0853c	29.8887	371.655	29.9025	368.129	29.5594	466.973	29.6546	437.15	29.7691	403.803						Rv3318	263.826	864	57.4594	Rv1817	335.826	873	57.373	Rv3214	292.353	876	57.393	Rv3765c	322.332	868	57.2414	Rv3157	325.113	880	57.24			Rv1700	47.7105	37.0605	28.2588	31.6749	36.1516	36.1516			Rv1700	36.1516
Rv1148c	25.225	396.608	23.8175	1052.11	23.7469	1104.9	24.1346	844.518	23.9866	935.768						Rv0445c	262.572	865	57.4101	Rv3156	334.953	874	57.3242	Rv2549c	292.227	877	57.3444	Rv1420	321.309	869	57.1921	Rv1900c	324.035	881	57.1914			Rv1701	31.6593	22.2656	18.142	20.936	15.8406	20.936			Rv1701	20.936
Rv1111c	25.0188	362.747	25.9675	187.932	26.7744	107.426	26.1763	162.615	25.9541	189.691						Rv1076	261.437	866	57.3609	Rv1018c	334.084	875	57.2754	Rv1693	291.468	878	57.2957	Rv2960c	321.216	870	57.1429	Rv2750	323.521	882	57.1429			Rv1702c	58.838	77.1973	74.8054	69.2611	74.4412	74.4412			Rv1702c	74.4412
Rv3121	24.9731	406.875	25.0613	382.766	25.4994	282.517	24.9754	406.23	25.0764	378.779						Rv0706	261.286	867	57.3117	Rv0204c	331.777	876	57.2266	Rv3918c	289.454	879	57.2471	Rv1507c	318.905	871	57.0936	Rv3567c	323.054	883	57.0943			Rv1703c	37.0753	28.0273	22.179	28.2759	28.7172	28.2759			Rv1703c	28.2759
Rv0523c	22.7925	311.712	22.485	385.763	23.0219	265.891	22.9796	273.801	22.6325	348.272						Rv3393	260.984	868	57.2624	Rv1635c	331.203	877	57.1777	Rv2181	288.328	880	57.1984	Rv2367c	318.263	872	57.0443	Rv1729c	321.588	884	57.0457			Rv1704c	62.8262	49.6094	42.1693	52.266	47.5219	49.6094			Rv1704c	49.6094
Rv1327c	24.6737	297.721	24.8725	259.406	24.7494	282.517	24.8738	259.181	24.89	256.278						Rv2809	260.871	869	57.2132	Rv0175	331.202	878	57.1289	Rv0045c	287.455	881	57.1498	Rv0019c	318.261	873	56.9951	Rv1616	321.031	885	56.9971			Rv1706A	21.8119	30.7617	41.7315	36.9458	39.7473	36.9458			Rv1706A	36.9458
Rv2609c	33.0187	247.763	32.9275	263.94	33.1306	229.276	33.2375	212.906	32.2784	413.897						Rv2625c	259.856	870	57.164	Rv3278c	331.059	879	57.0801	Rv2628	286.957	882	57.1012	Rv2012	317.711	874	56.9458	Rv2856	318.629	886	56.9485			Rv1707	55.096	47.2656	51.8969	48.7192	50.0972	50.0972			Rv1707	50.0972
Rv0016c	26.2413	407.405	26.725	291.341	26.7888	278.748	26.4225	359.306	26.4843	344.246						Rv1853	259.631	871	57.1147	Rv1853	330.915	880	57.0312	Rv1697	285.965	883	57.0525	Rv0163	317.435	875	56.8966	Rv3105c	318.055	887	56.8999			Rv1708	46.4796	36.7188	31.5175	35.3202	34.6453	35.3202			Rv1708	35.3202
Rv0024	27.8837	259.181	28.47	172.633	29.2712	99.0661	29.02	117.913	29.2334	101.697						Rv0024	259.181	872	57.0655	Rv2399c	329.913	881	56.9824	Rv3477	285.717	884	57.0039	Rv1661	315.516	876	56.8473	Rv1737c	316.063	888	56.8513			Rv1711	73.1167	64.9414	62.8891	61.2808	59.7182	62.8891			Rv1711	62.8891
Rv1663	25.7087	229.574	25.2613	313.065	24.7131	457.758	24.8175	425.811	24.3258	598.719						Rv2715	258.621	873	57.0162	Rv3157	328.629	882	56.9336	Rv0171	285.717	885	56.9553	Rv3290c	314.425	877	56.798	Rv3290c	315.857	889	56.8027			Rv1713	20.581	11.9141	12.2082	13.7931	13.0709	13.0709			Rv1713	13.0709
Rv2990c	27.7344	377.987	26.3587	980.803	27.1381	571.435	25.9092	1339.43	26.0954	1177.21						Rv3368c	257.614	874	56.967	Rv2504c	327.492	883	56.8848	Rv1817	285.594	886	56.9066	Rv1737c	313.881	878	56.7488	Rv3292	315.766	890	56.7541			Rv1714	6.69621	10.9375	23.0545	3.69458	18.4645	10.9375			Rv1714	10.9375
Rv2401A	23.8394	425.258	24.2887	311.442	24.4581	276.943	24.1692	338.357	24.0034	379.546						Rv0146	257.391	875	56.9178	Rv2549c	324.527	884	56.8359	Rv0871	285.47	887	56.858	Rv1368	313.337	879	56.6995	Rv0045c	314.764	891	56.7055			Rv1717	5.85918	2.97852	5.69066	2.31527	3.06122	3.06122			Rv1717	3.06122
Rv1525	28.1313	192.714	27.6588	267.393	27.9631	216.533	27.895	227.004	27.6059	277.363						Rv3731	257.391	876	56.8685	Rv2367c	324.105	885	56.7871	Rv2339	285.099	888	56.8093	Rv0605	313.336	880	56.6502	Rv0171	314.243	892	56.6569			Rv1718	5.41605	2.39258	1.16732	1.82266	0.58309	1.82266			Rv1718	1.82266
Rv0783c	24.4138	367.81	24.6775	306.357	24.9819	248.085	24.5721	329.58	24.2541	410.861						Rv0489	254.508	877	56.8193	Rv2522c	323.825	886	56.7383	Rv1985c	283.498	889	56.7607	Rv2651c	312.794	881	56.601	Rv0830	313.336	893	56.6084			Rv1721c	31.61	37.8906	31.177	29.5074	30.3207	31.177			Rv1721c	31.177
Rv3497c	27.1013	165.458	26.89	191.549	27.0031	177.102	26.6675	223.49	26.8968	190.652						Rv2995c	253.408	878	56.7701	Rv1095	323.263	887	56.6895	Rv1327c	282.517	890	56.7121	Rv1205	311.982	882	56.5517	Rv2522c	312.252	894	56.5598			Rv1725c	2.06795	2.29492	2.91829	1.72414	1.50632	2.06795			Rv1725c	2.06795
Rv3574	25.9556	244.035	23.0331	1850.17	23.4087	1426.06	23.3942	1440.55	23.5509	1292.22						Rv2258c	252.86	879	56.7208	Rv0045c	322.145	888	56.6406	Rv3121	282.517	891	56.6634	Rv3598c	311.622	883	56.5025	Rv1294	311.915	895	56.5112			Rv1726	1.57558	1.26953	1.50778	2.21675	3.25559	1.57558			Rv1726	1.57558
Rv0238	29.1912	34.904	28.9825	40.3381	26.3862	243.929	26.3021	258.583	26.41	239.946						Rv3237c	252.203	880	56.6716	Rv2750	322.006	889	56.5918	Rv1922	282.15	892	56.6148	Rv3566A	309.201	884	56.4532	Rv0461	311.914	896	56.4626			Rv1729c	62.4815	52.3926	54.0856	53.4483	57.0457	54.0856			Rv1729c	54.0856
Rv3137	26.1919	318.399	26.04	353.746	26.8262	205.119	25.9792	368.981	26.2459	306.688						Rv1060	252.094	881	56.6224	Rv3005c	321.309	890	56.543	Rv2294	281.418	893	56.5661	Rv0461	308.755	885	56.4039	Rv2903c	311.622	897	56.414			Rv1730c	44.2639	26.8066	32.1498	28.2266	30.8066	30.8066			Rv1730c	30.8066
Rv0817c	23.5175	292.86	23.9925	210.703	24.2044	181.924	24.2771	172.983	23.86	230.971						Rv2120c	252.094	882	56.5731	Rv1616	321.031	891	56.4941	Rv3200c	281.296	894	56.5175	Rv2581c	305.473	886	56.3547	Rv1368	310.252	898	56.3654			Rv1731	47.2674	46.2402	46.4494	42.2167	44.8008	46.2402			Rv1731	46.2402
Rv2326c	26.1988	819.056	27.1219	431.942	26.1706	835.181	27.6942	290.501	27.8129	267.548						Rv2984	251.985	883	56.5239	Rv0551c	319.642	892	56.4453	Rv0179c	280.808	895	56.4689	Rv2580c	304.153	887	56.3054	Rv1116A	309.76	899	56.3168			Rv1732c	49.3353	50.2441	47.6654	45.1232	41.3508	47.6654			Rv1732c	47.6654
Rv1420	25.5688	299.792	25.185	391.148	25.5612	301.355	25.4688	321.309	25.3291	353.976						Rv2903c	250.896	884	56.4746	Rv1191	319.366	893	56.3965	Rv3494c	280.565	896	56.4202	Rv1616	302.401	888	56.2562	Rv3137	306.688	900	56.2682			Rv1733c	20.0886	68.5059	70.5253	70.4433	60.7872	68.5059			Rv1733c	68.5059
Rv0596c	25.3388	180.12	24.855	251.876	24.9794	231.071	25.2258	194.784	25.1916	199.467						Rv3151	250.678	885	56.4254	Rv3598c	317.986	894	56.3477	Rv1616	280.08	897	56.3716	Rv0726c	301.877	889	56.2069	Rv1282c	306.688	901	56.2196			Rv1734c	31.9055	95.8984	98.1518	97.1921	96.55	96.55			Rv1734c	96.55
Rv3105c	25.5637	246.906	25.2506	306.755	25.24	309.022	25.4992	258.21	25.1984	318.055						Rv2747	250.353	886	56.3762	Rv1900c	317.711	895	56.2988	Rv2423	279.958	898	56.323	Rv3292	301.268	890	56.1576	Rv0179c	306.179	902	56.171			Rv1735c	19.6947	70.2637	82.9767	76.0591	72.206	72.206			Rv1735c	72.206
Rv2747	28.1037	250.353	28.7494	160.029	28.9181	142.364	29.0063	133.928	28.4889	191.701						Rv0893c	249.487	887	56.3269	Rv3918c	317.573	896	56.25	Rv0016c	278.748	899	56.2743	Rv1900c	301.181	891	56.1084	Rv3463	306.157	903	56.1224			Rv1736c	3.05268	33.0566	34.8735	40.7882	29.7376	33.0566			Rv1736c	33.0566
Rv1222	26.3863	157.076	24.7825	477.405	23.3562	1283.01	23.5071	1155.65	23.6691	1032.92						Rv2364c	249.379	888	56.2777	Rv3765c	317.023	897	56.2012	Rv2082	277.784	900	56.2257	Rv3220c	299.965	892	56.0591	Rv1766	305.451	904	56.0739			Rv1737c	5.26834	47.7539	58.1226	56.7488	56.8513	56.7488			Rv1737c	56.7488
Rv3760	27.6344	273.841	26.9944	426.734	27.1369	386.599	26.9713	433.629	27.0734	403.977						Rv1661	247.978	889	56.2285	Rv0179c	316.337	898	56.1523	Rv1983	277.183	901	56.177	Rv3698	298.238	893	56.0099	Rv0400c	304.57	905	56.0253			Rv1738	97.6366	99.9023	99.8054	99.803	99.8542	99.8054			Rv1738	99.8054
Rv3917c	23.7619	295.025	24.0019	249.811	23.7731	292.734	24.5325	172.933	24.3729	193.16						Rv1433	247.763	890	56.1792	Rv0171	316.337	899	56.1035	Rv2401A	276.943	902	56.1284	Rv3234c	296.691	894	55.9606	Rv0165c	304.57	906	55.9767			Rv1739c	33.3826	76.5625	86.43	80.5911	81.5841	80.5911			Rv1739c	80.5911
Rv1901	26.4962	238.083	26.7975	193.216	26.9869	169.448	26.8588	185.184	27.0491	162.299						Rv2609c	247.763	890	56.1792	Rv1921c	315.242	900	56.0547	Rv2384	276.942	903	56.0798	Rv1347c	296.178	895	55.9113	Rv1661	304.57	906	55.9767			Rv1743	67.356	72.7539	74.0759	71.133	73.8581	72.7539			Rv1743	72.7539
Rv2856	29.3712	188.095	29.035	237.464	28.8244	274.791	28.2875	398.676	28.6108	318.629						Rv1998c	247.12	891	56.13	Rv2173	313.608	901	56.0059	Rv0392c	275.745	904	56.0311	Rv0315	294.898	896	55.8621	Rv1697	304.241	907	55.9281			Rv1745c	40.1773	42.627	42.2179	44.532	43.9261	42.627			Rv1745c	42.627
Rv2173	30.4738	164.6	29.5438	313.608	30.7969	131.571	29.6475	291.848	29.1959	399.106						Rv3105c	246.906	892	56.0807	Rv1663	313.065	902	55.957	Rv2856	274.791	905	55.9825	Rv1348	294.472	897	55.8128	Rv0945	303.911	908	55.8795			Rv1747	70.7041	68.0664	62.4027	63.8916	69.4849	68.0664			Rv1747	68.0664
Rv1116A	24.2338	504.188	25.2125	255.835	26.0319	144.978	25.4258	220.668	24.9366	309.76						Rv2286c	246.799	893	56.0315	Rv3916c	312.659	903	55.9082	Rv0231	273.366	906	55.9339	Rv1642	294.132	898	55.7635	Rv3566A	303.1	909	55.8309			Rv1750c	30.0345	29.834	36.6245	45.2217	39.4072	36.6245			Rv1750c	36.6245
Rv2124c	34.1	156.668	33.165	299.532	33.1263	307.686	32.7425	401.449	32.8325	377.169						Rv0166	245.413	894	55.9823	Rv2987c	312.523	904	55.8594	Rv0092	273.011	907	55.8852	Rv1697	292.184	899	55.7143	Rv3234c	302.575	910	55.7823			Rv1752	12.9	11.7188	6.56615	4.97537	14.2371	11.7188			Rv1752	11.7188
Rv3006	26.6569	237.156	25.6806	466.568	25.2206	641.784	25.5617	506.67	25.7084	457.659						Rv1302	245.413	894	55.9823	Rv2401A	311.442	905	55.8105	Rv0926c	272.421	908	55.8366	Rv2750	292.016	900	55.665	Rv2690c	301.943	911	55.7337			Rv1755c	47.7597	43.4082	40.6128	47.1429	48.0564	47.1429			Rv1755c	47.1429
Rv3557c	24.5719	122.76	24.9881	91.9924	24.0506	176.185	25.3242	72.8775	24.9159	96.7125						Rv2509	245.307	895	55.933	Rv1661	310.902	906	55.7617	Rv0781	271.949	909	55.7879	Rv2173	291.848	901	55.6158	Rv3776	299.857	912	55.6851			Rv1760	31.9547	37.8418	42.8988	35.1232	36.6861	36.6861			Rv1760	36.6861
Rv2580c	25.6138	266.468	25.485	291.342	25.8069	233.082	25.4229	304.153	25.8109	232.426						Rv3312A	245.094	896	55.8838	Rv0519c	310.634	907	55.7129	Rv1589	270.773	910	55.7393	Rv2526	291.342	902	55.5665	Rv2284	298.927	913	55.6365			Rv1765A	80.8469	65.4785	62.9864	66.9951	68.1244	66.9951			Rv1765A	66.9951
Rv2217	26.9575	93.641	25.0038	362.746	24.6031	478.854	25.1075	337.577	24.7384	435.983						Rv3574	244.035	897	55.8346	Rv0125	310.363	908	55.6641	Rv3081	269.253	911	55.6907	Rv2326c	290.501	903	55.5172	Rv1285	296.755	914	55.5879			Rv1766	55.6869	59.4727	61.284	58.3744	56.0739	58.3744			Rv1766	58.3744
Rv1869c	26.31	198.992	25.935	258.061	26.3719	190.638	25.9838	249.487	26.0566	237.208						Rv2958c	244.035	898	55.7853	Rv0578c	310.096	909	55.6152	Rv0523c	265.891	912	55.642	Rv0589	289.33	904	55.468	Rv0792c	295.601	915	55.5394			Rv1767	9.05958	10.7422	13.6187	17.1429	11.6618	11.6618			Rv1767	11.6618
Rv2790c	30.48	208.163	29.2625	484.069	29.6306	375.051	29.4363	429.144	29.5429	398.56						Rv0859	243.507	899	55.7361	Rv0166	309.826	910	55.5664	Rv1974	265.431	913	55.5934	Rv1232c	288.912	905	55.4187	Rv0551c	295.238	916	55.4908			Rv1769	35.5982	34.7168	21.2549	31.5271	31.3411	31.5271			Rv1769	31.5271
Rv1442	26.91	284.359	25.9788	542.251	26.0888	502.444	25.955	551.254	26.0659	510.451						Rv1766	243.085	900	55.6869	Rv0548c	309.289	911	55.5176	Rv2284	265.316	914	55.5447	Rv0439c	288.578	906	55.3695	Rv3706c	295.217	917	55.4422			Rv1772	78.9266	72.1191	72.3735	67.8325	69.5821	72.1191			Rv1772	72.1191
Rv0215c	31.195	269.954	31.11	286.337	31.8044	176.949	31.45	226.218	31.1683	274.99						Rv1253	242.244	901	55.6376	Rv1922	309.023	912	55.4688	Rv0755c	264.972	915	55.4961	Rv3152	288.329	907	55.3202	Rv0015c	294.897	918	55.3936			Rv1774	85.6721	83.0078	82.8307	77.2414	80.1749	82.8307			Rv1774	82.8307
Rv1060	24.7938	252.094	24.7775	254.95	25.3819	167.695	24.8521	242.104	24.575	293.368						Rv0019c	242.244	902	55.5884	Rv0871	307.954	913	55.4199	Rv1802	264.055	916	55.4475	Rv1049	287.58	908	55.2709	Rv0175	294.068	919	55.345			Rv1776c	18.513	14.502	16.0992	11.2315	7.87172	14.502			Rv1776c	14.502
Rv2628	26.7763	213.089	26.7225	221.178	26.3469	286.957	26.345	287.332	26.0883	343.278						Rv1817	241.615	903	55.5391	Rv3007c	307.287	914	55.3711	Rv1348	263.598	917	55.3988	Rv2628	287.332	909	55.2217	Rv1060	293.368	920	55.2964			Rv1777	12.3584	12.8418	13.9591	17.2906	12.4879	12.8418			Rv1777	12.8418
Rv1817	26.93	241.615	26.455	335.826	26.6887	285.594	26.4971	326.171	26.3625	358.063						Rv0072	239.324	904	55.4899	Rv3494c	306.887	915	55.3223	Rv3603c	263.255	918	55.3502	Rv2752c	287.082	910	55.1724	Rv0769	292.86	921	55.2478			Rv1779c	71.8365	70.1172	73.0545	72.3645	70.311	71.8365			Rv1779c	71.8365
Rv3393	28.8287	260.984	29.8575	127.917	31.0506	55.9453	30.3204	92.8063	29.795	133.581						Rv0657c	238.909	905	55.4407	Rv3105c	306.755	916	55.2734	Rv1801	262.686	919	55.3016	Rv2690c	286.999	911	55.1232	Rv3278c	292.67	922	55.1992			Rv1781c	1.52634	2.63672	3.74514	2.6601	2.6725	2.6601			Rv1781c	2.6601
Rv2751	23.6381	174.06	23.4306	200.985	23.4525	197.96	23.7042	166.272	23.4809	194.096						Rv3133c	238.702	906	55.3914	Rv0783c	306.357	917	55.2246	Rv3916c	262.685	920	55.2529	Rv2364c	286.75	912	55.0739	Rv1556	291.531	923	55.1506			Rv1783	94.0916	94.3359	94.8444	94.8276	95.0923	94.8276			Rv1783	94.8276
Rv1043c	28.7362	211.618	28.775	206.01	28.9444	183.19	28.9863	177.949	28.7525	209.248						Rv3490	238.496	907	55.3422	Rv2536	306.092	918	55.1758	Rv2721c	262.685	921	55.2043	Rv1589	286.337	913	55.0246	Rv1096	291.342	924	55.102			Rv1784	96.1103	96.0938	96.2549	96.2562	95.724	96.1103			Rv1784	96.1103
Rv0577	29.0888	148.346	27.1825	556.048	27.0513	609.008	27.2725	522.421	27.2509	530.287						Rv1901	238.083	908	55.293	Rv0657c	305.827	919	55.127	Rv0657c	261.777	922	55.1556	Rv0657c	285.428	914	54.9754	Rv1613	290.166	925	55.0534			Rv1791	96.7996	97.998	97.714	97.8325	97.9592	97.8325			Rv1791	97.8325
Rv3486	24.1337	293.622	24.765	189.568	24.8006	184.944	24.4592	234.331	24.8009	184.904						Rv2721c	237.979	909	55.2437	Rv2809	305.694	920	55.0781	Rv0520	261.777	923	55.107	Rv1922	284.441	915	54.9261	Rv0784	290.02	926	55.0049			Rv1792	99.3599	98.6328	98.6381	98.8177	98.4451	98.6381			Rv1792	98.6381
Rv1994c	25.72	88.1304	22.0575	1115.96	21.1737	2059.13	21.4612	1687.09	21.2641	1934.18						Rv3006	237.156	910	55.1945	Rv3779	304.504	921	55.0293	Rv3106	259.518	924	55.0584	Rv2903c	284.03	916	54.8768	Rv1383	289.642	927	54.9563			Rv1793	97.1443	96.6309	96.4981	96.5517	96.2099	96.5517			Rv1793	96.5517
Rv2984	23.1444	251.985	22.1131	515.006	21.9987	557.497	22.0263	546.97	22.1754	493.242						Rv2247	236.643	911	55.1452	Rv3241c	303.319	922	54.9805	Rv3303c	258.957	925	55.0097	Rv0041	283.866	917	54.8276	Rv1807	289.329	928	54.9077			Rv1794	94.3378	93.6523	92.8988	94.3842	93.3916	93.6523			Rv1794	93.6523
Rv2411c	25.4406	209.52	25.39	217.003	26.0662	135.798	25.3867	217.505	25.6509	181.098						Rv1707	236.233	912	55.096	Rv1347c	303.188	923	54.9316	Rv1900c	256.501	926	54.9611	Rv2399c	283.621	918	54.7783	Rv1686c	289.016	929	54.8591			Rv1795	88.0847	89.3555	89.6401	90.6404	88.7269	89.3555			Rv1795	89.3555
Rv2903c	23.5806	250.896	23.0513	362.118	22.7231	454.597	23.4017	284.03	23.2679	311.622						Rv2446c	235.518	913	55.0468	Rv2839c	302.532	924	54.8828	Rv3029c	255.945	927	54.9125	Rv0171	281.907	919	54.7291	Rv0009	287.642	930	54.8105			Rv1800	27.7696	31.7383	33.3171	34.2365	29.8834	31.7383			Rv1800	31.7383
Rv2871	31.8756	162.686	31.6081	195.828	30.9131	317.023	32.2142	128.658	31.6139	195.052						Rv1320c	233.79	914	54.9975	Rv1474c	302.139	925	54.834	Rv2750	255.724	928	54.8638	Rv2469c	281.58	920	54.6798	Rv1095	285.655	931	54.7619			Rv1801	26.6864	28.3691	55.3016	45.9113	42.8571	42.8571			Rv1801	42.8571
Rv3181c	33.6394	175.727	32.9275	287.829	32.79	316.611	33.0438	265.546	32.9559	282.211						Rv1477	233.183	915	54.9483	Rv1588c	301.094	926	54.7852	Rv1890c	255.06	929	54.8152	Rv0186	281.499	921	54.6305	Rv0411c	285.037	932	54.7133			Rv1802	24.2245	37.207	55.4475	59.2611	51.069	51.069			Rv1802	51.069
Rv0429c	25.3475	456.373	26.495	206.01	27.5919	96.3153	26.8346	162.803	26.7091	177.602						Rv1856c	231.171	916	54.8991	Rv1556	300.573	927	54.7363	Rv2536	254.068	930	54.7665	Rv1635c	280.201	922	54.5813	Rv1191	285.037	933	54.6647			Rv1803c	8.4195	18.2617	25.8755	20.2956	21.1856	20.2956			Rv1803c	20.2956
Rv0175	25.8113	285.099	25.595	331.202	26.4025	189.239	25.8588	275.865	25.7666	294.068						Rv0131c	230.372	917	54.8498	Rv2124c	299.532	928	54.6875	Rv0579	253.848	931	54.7179	Rv2632c	277.704	923	54.532	Rv2839c	283.109	934	54.6161			Rv1804c	64.7957	85.6445	92.1206	90.0493	91.3508	90.0493			Rv1804c	90.0493
Rv0657c	25.6062	238.909	25.25	305.827	25.4744	261.777	25.3496	285.428	25.16	325.512						Rv1663	229.574	918	54.8006	Rv1282c	297.206	929	54.6387	Rv0159c	253.738	932	54.6693	Rv2131c	276.583	924	54.4828	Rv3181c	282.211	935	54.5675			Rv1805c	95.5687	98.877	98.5409	99.064	99.3683	98.877			Rv1805c	98.877
Rv0954	24.8687	266.468	25.595	161.073	25.445	178.721	24.8413	271.596	26.0225	119.766						Rv2750	229.475	919	54.7514	Rv2908c	296.948	930	54.5898	Rv2241	253.189	933	54.6206	Rv0175	275.865	925	54.4335	Rv2472	279.696	936	54.519			Rv1806	83.1118	95.3125	93.4825	96.1084	97.3761	95.3125			Rv1806	95.3125
Rv0403c	28.6562	226.807	29.11	165.601	29.6894	110.829	28.76	211.069	28.5608	242.314						Rv0214	229.177	920	54.7021	Rv0546c	295.409	931	54.541	Rv2027c	252.422	934	54.572	Rv3463	275.149	926	54.3842	Rv2399c	279.211	937	54.4704			Rv1807	12.1615	45.0684	45.8658	49.9507	54.9077	45.8658			Rv1807	45.8658
Rv3318	26.8581	263.826	27.2319	203.614	28.3881	91.3571	27.4188	178.876	27.7539	141.8						Rv1392	228.78	921	54.6529	Rv2959c	292.86	932	54.4922	Rv3278c	251.876	935	54.5233	Rv0045c	275.149	927	54.335	Rv2131c	278.828	938	54.4218			Rv1809	27.7203	20.3125	21.4981	20.0493	31.001	21.4981			Rv1809	21.4981
Rv0741	28.2188	287.58	28.775	195.574	28.8144	190.308	28.7263	202.295	29.3316	132.975						Rv3631	228.285	922	54.6036	Rv2580c	291.342	933	54.4434	Rv2927c	250.028	936	54.4747	Rv2509	274.911	928	54.2857	Rv0125	278.808	939	54.3732			Rv1810	77.1049	77.4902	84.2412	84.1872	76.2877	77.4902			Rv1810	77.4902
Rv0556	23.5537	323.544	24.2275	202.822	24.4794	170.331	24.2138	204.764	24.0016	237.208						Rv2968c	227.495	923	54.5544	Rv2642	291.342	934	54.3945	Rv1395	248.947	937	54.4261	Rv0523c	273.801	929	54.2365	Rv1183	278.688	940	54.3246			Rv1811	41.6051	34.4727	52.1887	47.9803	44.7036	44.7036			Rv1811	44.7036
Rv1910c	28.4612	219.081	27.0313	590.305	27.3931	459.347	27.0575	579.662	27.0875	567.733						Rv0048c	227.2	924	54.5052	Rv0016c	291.341	935	54.3457	Rv0783c	248.085	938	54.3774	Rv0217c	272.304	930	54.1872	Rv2752c	278.326	941	54.276			Rv1812c	78.4343	66.9922	75.3405	73.0049	71.5743	73.0049			Rv1812c	73.0049
Rv1556	23.945	289.329	23.89	300.573	24.4819	199.424	24.0846	262.648	23.9341	291.531						Rv0403c	226.807	925	54.4559	Rv3357	290.585	936	54.2969	Rv2104c	246.159	939	54.3288	Rv2051c	272.224	931	54.1379	Rv3252c	278.326	941	54.276			Rv1813c	52.0433	80.8105	82.2957	79.2611	78.7658	79.2611			Rv1813c	79.2611
Rv3409c	30.6588	217.191	29.7438	409.527	29.8619	377.333	29.3425	540.844	29.6643	432.722						Rv0564c	225.435	926	54.4067	Rv1589	290.334	937	54.248	Rv1347c	245.413	940	54.2802	Rv0519c	272.067	932	54.0887	Rv3537	277.844	942	54.2274			Rv1814	64.8449	64.6484	67.9961	65.0246	67.8328	65.0246			Rv1814	65.0246
Rv1187	30.21	177.487	28.35	644.291	28.1169	757.285	28.2225	703.825	28.0608	787.281						Rv2908c	224.947	927	54.3575	Rv3569c	288.328	938	54.1992	Rv3568c	244.035	941	54.2315	Rv0954	271.596	933	54.0394	Rv0889c	277.543	943	54.1788			Rv1815	64.2541	38.916	38.6187	43.4975	45.2867	43.4975			Rv1815	43.4975
Rv0707	27.1587	396.951	28.1006	206.635	28.2746	183.163	27.8292	249.415	28.2357	188.163						Rv0251c	223.878	928	54.3082	Rv0165c	288.328	939	54.1504	Rv0238	243.929	942	54.1829	Rv0204c	270.188	934	53.9901	Rv3918c	277.363	944	54.1302			Rv1816	31.1177	24.9023	30.1556	27.2414	25.1701	27.2414			Rv1816	27.2414
Rv2081c	27.7244	275.745	28.1175	209.974	27.3881	348.121	27.7662	267.857	28.4004	172.584						Rv0027	223.49	929	54.259	Rv1348	287.83	940	54.1016	Rv2154c	243.401	943	54.1342	Rv2081c	267.857	935	53.9409	Rv1525	277.363	945	54.0816			Rv1817	55.5391	57.373	56.9066	57.3892	59.0865	57.373			Rv1817	57.373
Rv1659	28.4988	139.374	27.7825	228.979	27.7713	230.771	28.14	178.721	27.5368	271.498						Rv1472	221.179	930	54.2097	Rv3181c	287.829	941	54.0527	Rv1729c	243.085	944	54.0856	Rv3241c	267.857	935	53.9409	Rv1392	277.063	946	54.033			Rv1819c	73.7075	67.5293	63.9591	67.734	71.8173	67.734			Rv1819c	67.734
Rv1507c	23.0775	548.394	23.735	347.669	23.9	310.095	23.8596	318.905	23.6041	380.699						Rv3220c	220.891	931	54.1605	Rv0215c	286.337	942	54.0039	Rv0019c	243.085	945	54.037	Rv2416c	267.779	936	53.8916	Rv3823c	276.323	947	53.9845			Rv1822	76.1694	66.1621	67.072	68.5222	71.2342	68.5222			Rv1822	68.5222
Rv1998c	26.3325	247.12	25.4325	461.142	25.7569	368.289	25.5796	416.446	25.3316	494.562						Rv1664	219.461	932	54.1113	Rv0555	285.841	943	53.9551	Rv2131c	242.769	946	53.9883	Rv3918c	266.853	937	53.8424	Rv2536	275.447	948	53.9359			Rv1829	94.1901	94.1406	93.3366	93.6453	93.5374	93.6453			Rv1829	93.6453
Rv2987c	25.3188	492.104	25.9737	312.523	26.4475	225.045	25.6117	401.68	25.7164	373.564						Rv1910c	219.081	933	54.062	Rv3710	285.841	944	53.9062	Rv3765c	242.349	947	53.9397	Rv0223c	266.776	938	53.7931	Rv0215c	274.99	949	53.8873			Rv1830	79.5667	75.2441	75.2432	79.0148	78.9116	78.9116			Rv1830	78.9116
Rv0131c	25.9088	230.372	25.02	426.55	25.2219	370.85	25.0671	412.853	25.165	385.762						Rv3409c	217.191	934	54.0128	Rv0168	282.884	945	53.8574	Rv0163	242.139	948	53.8911	Rv0392c	266.7	939	53.7438	Rv2589	274.97	950	53.8387			Rv1831	98.7198	97.8027	99.0272	98.4236	98.105	98.4236			Rv1831	98.4236
Rv2136c	26.1044	203.262	26.4856	156.059	26.7281	131.913	26.5717	147.023	26.6989	134.617						Rv0099	216.439	935	53.9636	Rv0579	282.395	946	53.8086	Rv1253	241.929	949	53.8424	Rv0356c	266.007	940	53.6946	Rv1659	271.498	951	53.7901			Rv1832	74.5938	80.8594	81.8093	79.9015	80.3693	80.3693			Rv1832	80.3693
Rv2959c	25.1781	599.844	26.2125	292.86	26.795	195.574	25.4425	499.406	25.4709	489.658						Rv3724A	216.345	936	53.9143	Rv0146	281.418	947	53.7598	Rv3017c	240.988	950	53.7938	Rv3181c	265.546	941	53.6453	Rv0605	271.067	952	53.7415			Rv1833c	30.0837	38.7207	35.5058	34.3842	34.6939	34.6939			Rv1833c	34.6939
Rv2227	23.7344	289.455	24.3456	189.486	25.0406	117.047	24.5629	162.991	24.3154	193.495						Rv2451	215.971	937	53.8651	Rv0889c	281.418	948	53.7109	Rv1191	240.571	951	53.7451	Rv1613	265.316	942	53.5961	Rv3916c	270.813	953	53.6929			Rv1834	19.8917	29.5898	28.9883	32.6108	22.4004	28.9883			Rv1834	28.9883
Rv0755c	31.6987	362.747	31.675	368.768	32.1519	264.972	31.8338	330.342	32.3116	237.208						Rv3295	215.784	938	53.8159	Rv3214	281.296	949	53.6621	Rv3005c	240.362	952	53.6965	Rv1154c	264.398	943	53.5468	Rv0739	270.422	954	53.6443			Rv1837c	90.4973	88.4277	88.2296	87.3399	87.9495	88.2296			Rv1837c	88.2296
Rv0099	25.3637	216.439	24.0175	550.298	24.2844	457.363	23.9621	571.847	24.11	516.122						Rv1097c	215.691	939	53.7666	Rv2416c	281.174	950	53.6133	Rv1098c	239.116	953	53.6479	Rv0889c	264.017	944	53.4975	Rv2210c	270.246	955	53.5957			Rv1843c	38.7986	43.1152	47.4222	43.9409	37.5607	43.1152			Rv1843c	43.1152
Rv1704c	28.3025	344.669	28.96	218.512	29.7425	127.034	28.7713	249.055	29.1991	185.144						Rv1635c	215.504	940	53.7174	Rv2375	279.352	951	53.5645	Rv0356c	238.289	954	53.5992	Rv1729c	263.559	945	53.4483	Rv2159c	269.876	956	53.5471			Rv1845c	7.13934	2.05078	0.486381	3.34975	1.069	2.05078			Rv1845c	2.05078
Rv2795c	29.5781	113.256	29.1887	148.346	29.8119	96.3153	29.3175	135.68	29.2554	141.647						Rv0803	213.83	941	53.6681	Rv0320	278.507	952	53.5156	Rv3779	237.979	955	53.5506	Rv0009	263.027	946	53.399	Rv1589	269.311	957	53.4985			Rv1846c	91.8267	97.0703	97.4222	96.8966	96.6958	96.8966			Rv1846c	96.8966
Rv2131c	26.5688	168.058	25.9225	263.027	26.0381	242.769	25.85	276.583	25.8383	278.828						Rv3044	213.83	941	53.6681	Rv1997	277.783	953	53.4668	Rv3406	237.259	956	53.5019	Rv1556	262.648	947	53.3498	Rv2607	268.942	958	53.45			Rv1848	28.9513	14.5508	22.4222	21.6256	18.5131	21.6256			Rv1848	21.6256
Rv0687	26.4675	278.99	25.8625	424.338	26.1287	352.828	26.1296	352.623	25.9616	396.179						Rv1519	213.275	942	53.6189	Rv0517	277.544	954	53.418	Rv2307B	237.053	957	53.4533	Rv0080	261.21	948	53.3005	Rv0146	268.263	959	53.4014			Rv1849	30.6253	15.0391	33.2198	28.8177	14.723	28.8177			Rv1849	28.8177
Rv1924c	29.285	152.913	29.505	131.286	29.995	93.4789	29.7333	112.068	29.9175	98.6378						Rv2628	213.089	943	53.5697	Rv2088	276.703	955	53.3691	Rv3102c	236.95	958	53.4047	Rv2298	260.984	949	53.2512	Rv1348	268.089	960	53.3528			Rv1850	13.934	25	25.1459	27.6847	24.5384	25			Rv1850	25
Rv0803	27.8413	213.83	28.495	135.915	28.4638	138.892	27.98	194.223	28.0618	183.52						Rv1954c	211.985	944	53.5204	Rv2016	274.673	956	53.3203	Rv0519c	236.438	959	53.356	Rv2027c	260.156	950	53.202	Rv3710	268.089	961	53.3042			Rv1851	34.0719	25.6836	26.1673	33.3498	26.6764	26.6764			Rv1851	26.6764
Rv3125c	24.4788	311.442	25.2337	184.544	25.9331	113.649	25.3367	171.838	25.0314	212.337						Rv1043c	211.618	945	53.4712	Rv0133	272.776	957	53.2715	Rv0739	236.336	960	53.3074	Rv2069	260.006	951	53.1527	Rv2326c	267.548	962	53.2556			Rv1852	32.2009	27.6855	24.6109	22.069	25.0729	25.0729			Rv1852	25.0729
Rv1383	25.2775	169.374	24.9988	205.474	24.9956	205.92	25.08	194.223	24.5034	289.642						Rv3484	210.521	946	53.422	Rv1613	272.539	958	53.2227	Rv3220c	236.336	961	53.2588	Rv1327c	259.181	952	53.1034	Rv2395	266.622	963	53.207			Rv1853	57.1147	57.0312	61.3327	58.1773	57.5316	57.5316			Rv1853	57.5316
Rv2159c	30.1775	78.4699	27.8681	388.951	28.13	324.386	28.5513	242.244	28.3954	269.876						Rv2411c	209.52	947	53.3727	Rv0158	272.303	959	53.1738	Rv2809	236.131	962	53.2101	Rv2522c	259.107	953	53.0542	Rv3214	266.526	964	53.1584			Rv1854c	91.7774	95.9473	95.5739	95.3695	95.2381	95.3695			Rv1854c	95.3695
Rv0400c	28.1538	105.993	26.4013	357.133	26.1631	421.223	26.3625	366.857	26.6309	304.57						Rv2706c	209.429	948	53.3235	Rv2501c	272.066	960	53.125	Rv3357	236.029	963	53.1615	Rv0238	258.583	954	53.0049	Rv2016	266.41	965	53.1098			Rv1856c	54.8991	50.1953	44.6012	52.5123	48.5423	50.1953			Rv1856c	50.1953
Rv0739	26.6725	270.422	26.6925	266.699	26.8669	236.336	26.7688	252.969	26.6725	270.422						Rv2423	209.338	949	53.2742	Rv3695	271.832	961	53.0762	Rv0166	235.314	964	53.1128	Rv3105c	258.21	955	52.9557	Rv1347c	265.489	966	53.0612			Rv1857	30.4776	30.0781	30.4961	30.7389	30.1263	30.4776			Rv1857	30.4776
Rv1733c	30.8687	28.4987	26.4788	597.508	26.5088	585.212	26.34	657.829	27.0809	393.612						Rv3065	208.524	950	53.225	Rv1621c	271.361	962	53.0273	Rv0015c	235.314	965	53.0642	Rv0146	256.797	956	52.9064	Rv3220c	265.144	967	53.0126			Rv1860	75.5293	61.1328	62.1109	66.6995	66.3751	66.3751			Rv1860	66.3751
Rv3151	25.6869	250.678	26.4644	146.24	27.2831	82.9083	26.3963	153.311	26.4209	150.71						Rv2790c	208.163	951	53.1758	Rv0132c	269.954	963	52.9785	Rv0445c	233.486	966	53.0156	Rv1320c	255.687	957	52.8571	Rv2298	262.401	968	52.964			Rv1861	75.6278	83.9844	85.1167	82.9064	84.0136	83.9844			Rv1861	83.9844
Rv3566A	25.6906	122.866	24.1725	351.912	24.1937	346.766	24.3592	309.201	24.3879	303.1						Rv0930	207.263	952	53.1265	Rv0038	269.486	964	52.9297	Rv3328c	233.385	967	52.9669	Rv0579	255.171	958	52.8079	Rv1154c	259.575	969	52.9155			Rv1865c	26.9818	23.3398	27.0914	24.2365	25.4616	25.4616			Rv1865c	25.4616
Rv3371	26.0738	162.897	23.8194	777.228	23.9075	731.172	23.7967	789.558	23.5809	916.906						Rv0252	206.904	953	53.0773	Rv2145c	269.486	965	52.8809	Rv0892	233.082	968	52.9183	Rv0321	253.408	959	52.7586	Rv0186	259.575	970	52.8669			Rv1866	36.8784	32.959	30.2043	33.3005	33.2847	33.2847			Rv1866	33.2847
Rv3463	27.8212	127.585	25.895	484.907	26.4906	320.891	26.7125	275.149	26.5584	306.157						Rv0320	206.725	954	53.0281	Rv2364c	269.253	966	52.832	Rv2580c	233.082	969	52.8696	Rv2472	253.335	960	52.7094	Rv2501c	256.574	971	52.8183			Rv1867	20.5318	17.5781	19.2607	17.0443	19.1934	19.1934			Rv1867	19.1934
Rv2423	30.7219	209.338	29.8581	380.946	30.3025	279.958	29.8654	379.026	29.5409	474.62						Rv1183	206.546	955	52.9788	Rv0315	268.321	967	52.7832	Rv0945	232.276	970	52.821	Rv0739	252.969	961	52.6601	Rv0321	256.445	972	52.7697			Rv1868	43.3776	47.9492	51.216	47.8325	49.9514	47.9492			Rv1868	47.9492
Rv1507A	24.6475	1030.46	25.36	628.85	25.6919	499.622	25.3771	621.446	25.0941	756.138						Rv2298	206.278	956	52.9296	Rv1525	267.393	968	52.7344	Rv0439c	232.276	971	52.7724	Rv3725	252.969	961	52.6601	Rv1327c	256.278	973	52.7211			Rv1869c	52.4372	52.3438	49.5623	52.3645	51.6521	52.3438			Rv1869c	52.3438
Rv3126c	29.8125	77.1219	28.3338	214.944	28.3113	218.322	28.225	231.774	27.7309	326.43						Rv1996	206.01	957	52.8804	Rv0808	266.699	969	52.6855	Rv1154c	231.472	972	52.7237	Rv1474c	252.531	962	52.6108	Rv0812	256.13	974	52.6725			Rv1870c	49.2861	46.8262	50.1946	45.7635	46.6472	46.8262			Rv1870c	46.8262
Rv1368	26.9475	284.852	27.0963	256.945	27.3794	211.16	26.81	313.337	26.8243	310.252						Rv0678	205.475	958	52.8311	Rv0739	266.699	970	52.6367	Rv0596c	231.071	973	52.6751	Rv0551c	251.876	963	52.5616	Rv0930	253.353	975	52.6239			Rv1872c	94.9286	93.75	93.677	93.0049	92.2255	93.677			Rv1872c	93.677
Rv3884c	28.2563	119.041	28.1925	124.419	28.2631	118.475	28.3075	114.887	27.7409	170.146						Rv0051	205.475	959	52.7819	Rv2609c	263.94	971	52.5879	Rv1659	230.771	974	52.6265	Rv1856c	251.73	964	52.5123	Rv1395	252.04	976	52.5753			Rv1874	28.0158	42.7246	23.93	40.6404	36.7833	36.7833			Rv1874	36.7833
Rv3238c	25.2425	182.161	23.8413	481.142	24.0806	407.581	24.1017	401.68	24.1184	397.037						Rv3257c	204.41	960	52.7326	Rv2662	263.255	972	52.5391	Rv3695	230.671	975	52.5778	Rv2395	251.222	965	52.4631	Rv0220	251.276	977	52.5267			Rv1875	30.7238	44.4336	43.3852	46.6502	40.9135	43.3852			Rv1875	43.3852
Rv3725	29.7906	297.335	30.655	163.321	30.9481	133.292	30.0237	252.969	30.2009	223.732						Rv1676	204.233	961	52.6834	Rv2131c	263.027	973	52.4902	Rv2609c	229.276	976	52.5292	Rv2968c	250.932	966	52.4138	Rv1890c	249.865	978	52.4781			Rv1876	97.8336	93.0664	93.0934	93.3005	94.9466	93.3005			Rv1876	93.3005
Rv1206	31.3087	158.993	30.8113	224.46	31.8369	110.254	31.735	118.322	31.3268	157.019						Rv0522	203.879	962	52.6342	Rv1327c	259.406	974	52.4414	Rv0889c	228.979	977	52.4805	Rv1869c	249.487	967	52.3645	Rv0223c	247.281	979	52.4295			Rv1877	18.8577	17.0898	20.6712	21.4286	19.242	19.242			Rv1877	19.242
Rv3154	24.9669	266.815	25.6069	171.218	26.7106	79.6689	25.6613	164.885	25.6559	165.493						Rv0533c	203.35	963	52.5849	Rv1729c	259.406	975	52.3926	Rv3033	227.693	978	52.4319	Rv0707	249.415	968	52.3153	Rv2364c	246.105	980	52.381			Rv1878	14.0817	6.78711	12.6946	6.30542	4.13022	6.78711			Rv1878	6.78711
Rv2201	28.8606	306.755	29.595	184.384	29.5119	195.32	29.8692	152.472	29.5859	185.546						Rv2113	203.35	963	52.5849	Rv1869c	258.061	976	52.3438	Rv3277	227.299	979	52.3833	Rv1704c	249.055	969	52.266	Rv3698	246.105	981	52.3324			Rv1880c	88.6263	88.2812	88.5214	88.1773	87.5121	88.2812			Rv1880c	88.2812
Rv2350c	26.7931	308.354	28.135	121.648	28.26	111.552	27.9825	135.211	28.0654	127.659						Rv2136c	203.262	964	52.5357	Rv3781	257.95	977	52.2949	Rv0041	226.708	980	52.3346	Rv0179c	248.84	970	52.2167	Rv2435c	243.982	982	52.2838			Rv1881c	86.7553	83.3496	82.7335	82.8571	82.8474	82.8571			Rv1881c	82.8571
Rv3357	27.8575	104.624	26.3838	290.585	26.6837	236.029	27.0217	186.742	26.6859	235.671						Rv2622	202.558	965	52.4865	Rv2472	257.391	978	52.2461	Rv2987c	225.045	981	52.286	Rv1946c	248.409	971	52.1675	Rv0403c	242.314	983	52.2352			Rv1884c	38.1093	19.7754	18.677	24.532	18.3188	19.7754			Rv1884c	19.7754
Rv0009	27.39	176.261	27.2613	192.714	27.5306	159.891	26.8125	263.027	26.6834	287.642						Rv1869c	198.992	966	52.4372	Rv2957	257.057	979	52.1973	Rv1613	224.85	982	52.2374	Rv2908c	247.906	972	52.1182	Rv0808	242.192	984	52.1866			Rv1886c	84.0965	79.3457	69.893	76.9458	75.9475	76.9458			Rv1886c	76.9458
Rv0168	27.0038	454.4	27.6875	282.884	28.9056	121.595	28.065	217.757	27.9309	238.961						Rv3603c	196.763	967	52.388	Rv1368	256.945	980	52.1484	Rv1811	223.2	983	52.1887	Rv2809	244.493	973	52.069	Rv2809	241.546	985	52.138			Rv1887	93.9931	90.2344	89.1051	91.6256	93.1487	91.6256			Rv1887	91.6256
Rv0311	29.67	115.086	27.48	525.144	27.7244	443.317	28.1513	329.771	27.8291	412.287						Rv3233c	196.083	968	52.3387	Rv3477	256.39	981	52.0996	Rv2472	220.7	984	52.1401	Rv2159c	242.244	974	52.0197	Rv2375	240.971	986	52.0894			Rv1888c	89.3648	89.4043	90.4183	88.5714	88.7755	89.3648			Rv1888c	89.3648
Rv2298	28.0881	206.278	27.3194	351.454	26.9681	448.338	27.7488	260.984	27.7409	262.401						Rv2779c	195.32	969	52.2895	Rv3823c	256.168	982	52.0508	Rv0331	219.746	985	52.0914	Rv1060	242.104	975	51.9704	Rv3007c	240.553	987	52.0408			Rv1890c	51.0094	48.3887	54.8152	48.9655	52.4781	51.0094			Rv1890c	51.0094
Rv1302	29.4925	245.413	28.6388	443.507	28.8794	375.376	28.235	586.736	28.4609	501.682						Rv0386	194.56	970	52.2403	Rv1116A	255.835	983	52.002	Rv3126c	218.322	986	52.0428	Rv1183	241.825	976	51.9212	Rv1474c	240.519	988	51.9922			Rv1891	45.938	40.332	42.9961	42.266	38.5326	42.266			Rv1891	42.266
Rv1676	26.1175	204.233	26.6025	145.924	27.1494	99.8849	26.8758	120.738	26.8366	124.07						Rv3723	194.391	971	52.191	Rv0678	255.392	984	51.9531	Rv3368c	216.533	987	51.9942	Rv3108	241.755	977	51.8719	Rv0802c	240.103	989	51.9436			Rv1894c	58.1487	78.5645	77.2374	71.6749	72.0603	72.0603			Rv1894c	72.0603
Rv0392c	31.7188	139.374	30.9025	245.413	30.7344	275.745	30.7825	266.7	31.1609	205.163						Rv3710	192.965	972	52.1418	Rv1060	254.95	985	51.9043	Rv1525	216.533	988	51.9455	Rv0092	241.615	978	51.8227	Rv0238	239.946	990	51.895			Rv1898	6.79468	5.32227	50.3891	64.6798	48.3479	48.3479			Rv1898	48.3479
Rv1664	24.7488	219.461	25.065	176.261	25.1544	165.673	25.0596	176.924	24.8475	204.942						Rv1525	192.714	973	52.0926	Rv3102c	254.95	986	51.8555	Rv1707	215.597	989	51.8969	Rv1096	238.151	979	51.7734	Rv2706c	239.392	991	51.8465			Rv1900c	59.0842	56.2988	54.9611	56.1084	57.1914	56.2988			Rv1900c	56.2988
Rv1922	24.0962	181.688	23.33	309.023	23.4612	282.15	23.4496	284.441	23.1866	341.326						Rv1813c	192.047	974	52.0433	Rv2405	253.958	987	51.8066	Rv2364c	215.038	990	51.8482	Rv0165c	237.053	980	51.7241	Rv0168	238.961	992	51.7979			Rv1901	55.293	47.5586	47.2276	47.6355	45.1895	47.5586			Rv1901	47.5586
Rv0489	27.89	254.508	28.055	227.003	28.5169	164.814	28.2587	197.105	28.35	185.024						Rv3626c	191.052	975	51.9941	Rv3134c	253.407	988	51.7578	Rv0461	214.572	991	51.7996	Rv2958c	235.961	981	51.6749	Rv1506c	238.031	993	51.7493			Rv1902c	14.7218	12.3047	15.1751	15.3695	15.4033	15.1751			Rv1902c	15.1751
Rv2281	33.625	135.916	31.4763	602.709	31.5669	566.013	31.105	779.591	31.1584	751.239						Rv0517	190.391	976	51.9449	Rv2783c	252.568	989	51.709	Rv3008	214.108	992	51.751	Rv3537	235.961	982	51.6256	Rv2509	237.396	994	51.7007			Rv1903	69.7194	66.3086	64.8346	67.2906	68.8047	67.2906			Rv1903	67.2906
Rv2286c	27.0744	246.799	27.5587	176.414	27.6069	170.626	27.1417	235.552	27.3834	199.208						Rv2856	188.095	977	51.8956	Rv1919c	252.313	990	51.6602	Rv2842c	214.015	993	51.7023	Rv2016	235.892	983	51.5764	Rv1869c	237.208	995	51.6521			Rv1904	72.4766	69.7266	87.4514	89.0148	86.8319	86.8319			Rv1904	86.8319
Rv0133	27.6587	172.185	26.995	272.776	27.6044	178.799	27.5388	187.12	27.88	147.704						Rv2000	187.444	978	51.8464	Rv3368c	252.313	991	51.6113	Rv2589	212.905	994	51.6537	Rv0945	235.62	984	51.5271	Rv0556	237.208	996	51.6035			Rv1906c	74.1014	71.7773	70.963	73.6453	71.9631	71.9631			Rv1906c	71.9631
Rv2839c	28.3219	113.748	26.9106	302.532	26.1006	530.403	27.3467	223.619	27.0064	283.109						Rv0542c	187.444	979	51.7971	Rv0596c	251.876	992	51.5625	Rv3781	212.905	995	51.6051	Rv2286c	235.552	985	51.4778	Rv0755c	237.208	997	51.5549			Rv1908c	80.1083	87.8906	88.57	86.6995	86.6375	86.6995			Rv1908c	86.6995
Rv3108	27.0438	165.171	27.1387	154.645	27.57	114.688	26.4942	241.755	26.6054	223.813						Rv1637c	186.958	980	51.7479	Rv3917c	249.811	993	51.5137	Rv2960c	212.721	996	51.5564	Rv3486	234.331	986	51.4286	Rv3357	235.671	998	51.5063			Rv1909c	93.353	98.8281	98.784	98.3251	98.7852	98.784			Rv1909c	98.784
Rv2506	24.6863	180.433	24.4144	217.85	24.5131	203.438	24.9888	146.303	24.8679	159.085						Rv2752c	183.825	981	51.6987	Rv0445c	249.702	994	51.4648	Rv0212c	212.629	997	51.5078	Rv2607	233.79	987	51.3793	Rv3484	234.534	999	51.4577			Rv1910c	54.062	68.2129	65.9047	67.931	67.2983	67.2983			Rv1910c	67.2983
Rv1890c	24.0787	179.497	23.8875	204.942	23.5719	255.06	23.9421	197.332	23.6016	249.865						Rv2690c	183.666	982	51.6494	Rv2395	247.549	995	51.416	Rv0551c	212.353	998	51.4591	Rv0812	232.981	988	51.33	Rv1048c	233.942	1000	51.4091			Rv1911c	25.7016	29.248	34.3872	26.3547	26.1419	26.3547			Rv1911c	26.3547
Rv1707	24.0725	236.233	24.375	191.549	24.2044	215.597	24.3488	195.066	24.1725	220.414						Rv2964	182.24	983	51.6002	Rv1528c	247.334	996	51.3672	Rv2783c	211.465	999	51.4105	Rv1983	232.779	989	51.2808	Rv3569c	233.233	1001	51.3605			Rv1912c	86.6568	85.9375	85.214	85.0246	84.9368	85.214			Rv1912c	85.214
Rv2779c	27.2919	195.32	27.6087	156.804	27.8531	132.371	27.6742	149.853	27.5809	159.856						Rv3238c	182.161	984	51.551	Rv0080	247.334	997	51.3184	Rv1368	211.16	1000	51.3619	Rv3126c	231.774	990	51.2315	Rv0310c	232.729	1002	51.312			Rv1913	32.9394	28.7109	22.6167	25.4187	29.1545	28.7109			Rv1913	28.7109
Rv2577	27.3481	133.292	25.2731	561.618	25.7775	395.921	25.1467	613.067	25.1459	613.377						Rv1922	181.688	985	51.5017	Rv3698	246.906	998	51.2695	Rv1096	209.429	1001	51.3132	Rv2145c	230.971	991	51.1823	Rv2580c	232.426	1003	51.2634			Rv1914c	69.5224	61.5234	62.6459	61.7734	62.9252	62.6459			Rv1914c	62.6459
Rv1815	27.2263	376.19	28.9125	116.895	29.0106	109.208	28.5725	147.961	28.4308	163.227						Rv2917	181.452	986	51.4525	Rv1154c	245.414	999	51.2207	Rv0125	209.429	1002	51.2646	Rv1282c	229.774	992	51.133	Rv3900c	231.372	1004	51.2148			Rv1915	97.3412	96.4844	95.7685	96.3547	96.1613	96.3547			Rv1915	96.3547
Rv0032	27.89	313.336	27.4725	418.495	27.8456	323.123	27.8125	330.63	27.0109	576.281						Rv0257	181.373	987	51.4032	Rv0392c	245.413	1000	51.1719	Rv1868	209.248	1003	51.216	Rv2088	229.309	993	51.0837	Rv2958c	231.221	1005	51.1662			Rv1918c	68.0453	65.7227	67.8502	62.8079	64.7716	65.7227			Rv1918c	65.7227
Rv0205	25.1062	363.376	25.805	223.878	26.5069	137.634	26.2746	161.679	26.18	172.634						Rv0477	181.216	988	51.354	Rv2690c	243.507	1001	51.123	Rv3152	209.066	1004	51.1673	Rv2375	228.78	994	51.0345	Rv0817c	230.971	1006	51.1176			Rv1919c	58.5918	51.6602	48.6868	49.5567	46.9874	49.5567			Rv1919c	49.5567
Rv3818	26.04	141.687	25.7537	172.783	26.1006	135.857	25.9542	150.373	25.9289	153.035						Rv0595c	180.433	989	51.3048	Rv3049c	242.98	1002	51.0742	Rv0080	208.253	1005	51.1187	Rv3368c	228.714	995	50.9852	Rv1802	229.923	1007	51.069			Rv1920	35.4998	45.0195	40.4183	41.6749	46.9388	41.6749			Rv1920	41.6749
Rv3900c	25.8087	287.58	26.35	197.618	26.8094	143.728	26.5183	175.854	26.1225	231.372						Rv2506	180.433	990	51.2555	Rv0595c	239.947	1003	51.0254	Rv0204c	206.815	1006	51.07	Rv2459	227.923	996	50.936	Rv0204c	229.774	1008	51.0204			Rv1921c	40.4234	56.0547	78.4047	72.8079	74.8299	72.8079			Rv1921c	72.8079
Rv1433	24.5637	247.763	25.48	131.286	26.2825	75.2734	25.4871	130.643	25.5591	124.285						Rv2633c	180.199	991	51.2063	Rv2856	237.464	1004	50.9766	Rv0165c	206.814	1007	51.0214	Rv1525	227.004	997	50.8867	Rv2968c	228.83	1009	50.9718			Rv1922	51.5017	55.4688	56.6148	54.9261	58.2119	55.4688			Rv1922	55.4688
Rv2370c	28.6194	130.888	28.4275	149.507	28.1819	177.256	28.4813	144.039	28.4479	147.406						Rv0596c	180.12	992	51.1571	Rv2027c	236.643	1005	50.9277	Rv3698	206.278	1008	50.9728	Rv0215c	226.218	998	50.8374	Rv2957	227.249	1010	50.9232			Rv1923	82.2255	80.6641	77.9183	78.3251	79.1059	79.1059			Rv1923	79.1059
Rv2364c	27.2444	249.379	27.1338	269.253	27.4581	215.038	27.0429	286.75	27.2634	246.105						Rv2466c	179.809	993	51.1078	Rv1320c	235.825	1006	50.8789	Rv1383	205.92	1009	50.9241	Rv0120c	224.072	999	50.7882	Rv2908c	226.938	1011	50.8746			Rv1924c	48.4983	40.9668	35.3599	38.0788	35.7143	38.0788			Rv1924c	38.0788
Rv1001	28.8687	288.578	29.28	217.003	29.7175	160.238	29.4838	188.421	29.4925	187.282						Rv1625c	179.653	994	51.0586	Rv2651c	234.805	1007	50.8301	Rv3137	205.119	1010	50.8755	Rv2839c	223.619	1000	50.7389	Rv3781	226.463	1012	50.826			Rv1925	96.9966	96.2891	96.1089	95.5665	95.8698	96.1089			Rv1925	96.1089
Rv2120c	24.9338	252.094	25.97	122.919	26.3481	94.5788	25.3329	191.162	25.8259	135.827						Rv1890c	179.497	995	51.0094	Rv3234c	234.399	1008	50.7812	Rv2690c	204.942	1011	50.8268	Rv3497c	223.49	1001	50.6897	Rv0546c	226.365	1013	50.7775			Rv1926c	82.4225	85.7422	86.0409	88.0296	88.1924	86.0409			Rv1926c	86.0409
Rv1946c	28.4312	89.2833	26.4163	360.865	25.7688	565.278	26.955	248.409	26.1633	430.012						Rv0562	179.497	996	50.9601	Rv3008	234.094	1009	50.7324	Rv2506	203.438	1012	50.7782	Rv1116A	220.668	1002	50.6404	Rv2088	225.289	1014	50.7289			Rv1931c	22.3535	8.83789	15.0292	13.4975	11.516	13.4975			Rv1931c	13.4975
Rv0158	24.5787	346.766	24.9275	272.303	26.0019	129.31	25.3696	200.434	25.2191	222.476						Rv3214	178.489	997	50.9109	Rv2509	232.477	1010	50.6836	Rv0812	203.261	1013	50.7296	Rv1191	220.605	1003	50.5911	Rv0555	225.191	1015	50.6803			Rv1932	75.677	65.2832	68.5798	70.8374	60.5928	68.5798			Rv1932	68.5798
Rv1661	26.9275	247.978	26.6013	310.902	26.6369	303.319	26.58	315.516	26.6309	304.57						Rv0769	177.487	998	50.8616	Rv1659	228.979	1011	50.6348	Rv0793	202.646	1014	50.6809	Rv2837c	219.461	1004	50.5419	Rv2145c	225.045	1016	50.6317			Rv1935c	4.43131	12.0605	14.2996	18.6207	15.792	14.2996			Rv1935c	14.2996
Rv1183	24.3062	206.546	24.2225	218.891	24.5569	173.609	24.0787	241.825	23.8741	278.688						Rv1187	177.487	998	50.8616	Rv1096	228.582	1012	50.5859	Rv2444c	202.558	1015	50.6323	Rv3569c	218.26	1005	50.4926	Rv1621c	224.801	1017	50.5831			Rv1946c	38.8971	59.2285	69.5525	52.1675	62.828	59.2285			Rv1946c	59.2285
Rv3336c	25.5669	269.603	26.5856	133.061	27.2562	83.5935	26.2567	167.139	26.5984	131.884						Rv3901c	177.026	999	50.8124	Rv0092	228.384	1013	50.5371	Rv0808	201.508	1016	50.5837	Rv0168	217.757	1006	50.4433	Rv1345	224.412	1018	50.5345			Rv1947	2.31413	4.93164	3.89105	5.51724	4.47036	4.47036			Rv1947	4.47036
Rv3406	27.6938	73.1517	26.51	166.176	25.9963	237.259	26.2325	201.421	26.1284	216.486						Rv0212c	177.026	1000	50.7632	Rv0214	228.384	1013	50.5371	Rv2416c	200.985	1017	50.535	Rv0808	217.567	1007	50.3941	Rv3108	223.813	1019	50.4859			Rv1954c	53.5204	61.4258	77.286	73.9409	64.5287	64.5287			Rv1954c	64.5287
Rv3008	24.6644	166.248	24.1706	234.094	24.2994	214.108	24.3592	205.416	24.31	212.537						Rv3898c	176.261	1001	50.7139	Rv0186	228.186	1014	50.4883	Rv3188	200.985	1018	50.4864	Rv2411c	217.505	1008	50.3448	Rv3725	223.732	1020	50.4373			Rv1955	84.3427	91.748	95.3794	92.266	91.1565	91.748			Rv1955	91.748
Rv3331	32.5275	165.314	32.6731	149.442	32.3181	191.135	32.9404	124.168	32.5159	166.645						Rv0009	176.261	1002	50.6647	Rv0331	227.988	1015	50.4395	Rv1556	199.424	1019	50.4377	Rv0320	216.065	1009	50.2956	Rv2027c	222.717	1021	50.3887			Rv1956	87.1	88.1836	90.856	86.9951	87.9981	87.9981			Rv1956	87.9981
Rv3210c	25.9119	139.555	26.2944	107.054	26.7831	76.2912	26.3467	103.243	26.0184	129.619						Rv2526	176.108	1003	50.6155	Rv2721c	227.2	1016	50.3906	Rv1898	198.39	1020	50.3891	Rv3143	215.255	1010	50.2463	Rv0092	222.717	1022	50.3401			Rv1960c	62.8754	64.8438	63.716	60.8374	57.2886	62.8754			Rv1960c	62.8754
Rv2690c	25.5006	183.666	25.0937	243.507	25.3425	204.942	24.8567	286.999	24.7834	301.943						Rv3181c	175.727	1004	50.5662	Rv0489	227.003	1017	50.3418	Rv2751	197.96	1021	50.3405	Rv2616	214.201	1011	50.197	Rv1997	222.717	1023	50.2915			Rv1961	14.3279	14.4531	15.6615	17.4384	17.6871	15.6615			Rv1961	15.6615
Rv3823c	27.0188	141.32	26.1606	256.168	26.5481	195.828	25.7692	336.02	26.0514	276.323						Rv3096	175.347	1005	50.517	Rv0589	226.806	1018	50.293	Rv3821	197.361	1022	50.2918	Rv0212c	213.83	1012	50.1478	Rv0158	222.476	1024	50.243			Rv1963c	18.9562	14.8438	18.9689	17.6847	15.4519	17.6847			Rv1963c	17.6847
Rv0125	27.9462	150.677	26.9038	310.363	27.4713	209.429	26.6675	365.586	27.0584	278.808						Rv2751	174.06	1006	50.4677	Rv1732c	226.61	1019	50.2441	Rv2706c	197.361	1023	50.2432	Rv2609c	212.906	1013	50.0985	Rv0562	221.418	1025	50.1944			Rv1964	13.7371	20.752	22.1304	18.4729	21.9145	20.752			Rv1964	20.752
Rv3220c	25.4144	220.891	25.4837	210.521	25.3169	236.336	24.9729	299.965	25.1509	265.144						Rv3570c	173.158	1007	50.4185	Rv1856c	225.826	1020	50.1953	Rv1870c	196.934	1024	50.1946	Rv2384	212.906	1014	50.0493	Rv2721c	221.035	1026	50.1458			Rv1965	10.1428	12.6465	20.428	14.7291	17.2983	14.7291			Rv1965	14.7291
Rv0522	26.62	203.879	26.5175	218.891	27.2869	128.417	27.6788	97.8716	27.3266	124.933						Rv0651	173.083	1008	50.3693	Rv1206	224.46	1021	50.1465	Rv3823c	195.828	1025	50.1459	Rv3484	212.721	1015	50	Rv1707	220.414	1027	50.0972			Rv1966	19.4978	23.2422	32.2957	19.0148	29.3003	23.2422			Rv1966	23.2422
Rv1739c	32.3338	69.2057	28.44	1028.67	27.4712	2013.26	28.0671	1332.1	27.9591	1435.67						Rv0336	172.484	1009	50.32	Rv0205	223.878	1022	50.0977	Rv2959c	195.574	1026	50.0973	Rv1807	211.618	1016	49.9507	Rv2384	219.524	1028	50.0486			Rv1967	5.31758	14.6484	23.784	14.532	18.3673	14.6484			Rv1967	14.6484
Rv0769	23.575	177.487	22.495	375.214	22.5237	367.811	22.5913	350.998	22.8525	292.86						Rv3510c	172.409	1010	50.2708	Rv0310c	223.491	1023	50.0488	Rv2201	195.32	1027	50.0486	Rv0403c	211.069	1017	49.9015	Rv0579	218.512	1029	50			Rv1968	1.67405	0.634766	3.11284	1.92118	0.340136	1.67405			Rv1968	1.67405
Rv2258c	23.8694	252.86	24.8387	129.142	25.09	108.501	24.7604	136.348	24.9879	116.457						Rv0133	172.185	1011	50.2216	Rv0802c	223.103	1024	50	Rv1474c	194.56	1028	50	Rv0285	209.611	1018	49.8522	Rv1868	217.898	1030	49.9514			Rv1971	3.742	18.1641	19.9903	11.5271	21.4772	18.1641			Rv1971	18.1641
Rv2331	26.1794	111.6	26.1637	112.815	26.3787	97.1956	26.1242	115.953	25.965	129.478						Rv1421	171.888	1012	50.1723	Rv0041	222.91	1025	49.9512	Rv0214	194.138	1029	49.9514	Rv1395	208.946	1019	49.803	Rv3406	216.486	1031	49.9028			Rv1974	32.7917	42.8223	55.5934	46.601	45.1409	45.1409			Rv1974	45.1409
Rv3570c	27.9056	173.158	25.8281	730.856	26.6387	416.687	26.2025	563.811	26.7234	392.931						Rv0813c	170.404	1013	50.1231	Rv3705A	221.275	1026	49.9023	Rv3484	193.049	1030	49.9027	Rv1541c	208.524	1020	49.7537	Rv2783c	215.146	1032	49.8542			Rv1976c	4.08666	2.24609	2.0428	6.69951	4.37318	4.08666			Rv1976c	4.08666
Rv2837c	29.185	108.878	28.2544	207.533	28.3737	191.052	28.1737	219.461	28.2409	209.474						Rv2418c	170.331	1014	50.0739	Rv2628	221.178	1027	49.8535	Rv2397c	193.049	1031	49.8541	Rv0930	208.223	1021	49.7044	Rv1983	215.131	1033	49.8056			Rv1977	2.85574	2.83203	39.5914	41.0837	38.9699	38.9699			Rv1977	38.9699
Rv2958c	25.6306	244.035	26.1425	171.144	26.2369	160.307	25.6792	235.961	25.7084	231.221						Rv1383	169.374	1015	50.0246	Rv0120c	220.796	1028	49.8047	Rv2908c	192.631	1032	49.8054	Rv2444c	208.164	1022	49.6552	Rv3143	213.814	1034	49.757			Rv1978	69.7686	69.3359	70.3307	71.5271	71.9145	70.3307			Rv1978	70.3307
Rv0595c	26.1863	180.433	25.775	239.947	26.5369	141.504	26.4021	155.361	26.2741	169.778						Rv0835	169.374	1016	49.9754	Rv3188	219.176	1029	49.7559	Rv2395	191.798	1033	49.7568	Rv3188	207.983	1023	49.6059	Rv2632c	213.506	1035	49.7085			Rv1979c	36.7799	39.7461	48.784	42.7586	46.0641	42.7586			Rv1979c	42.7586
Rv2104c	27.5294	48.9146	26.0075	140.465	25.1981	246.159	26.7387	84.6137	26.0489	136.496						Rv2131c	168.058	1017	49.9261	Rv0522	218.891	1030	49.707	Rv3221A	191.466	1034	49.7082	Rv1919c	207.323	1024	49.5567	Rv2270	213.382	1036	49.6599			Rv1980c	99.3107	96.9238	97.179	97.9803	98.3479	97.9803			Rv1980c	97.9803
Rv3054c	32.7112	60.5611	28.5213	1105.37	27.9844	1603.71	28.3475	1246.85	28.5509	1082.86						Rv3008	166.248	1018	49.8769	Rv1183	218.891	1031	49.6582	Rv3331	191.135	1035	49.6595	Rv2221c	207.083	1025	49.5074	Rv3060c	213.136	1037	49.6113			Rv1981c	94.4855	88.7695	88.035	86.8473	88.0466	88.0466			Rv1981c	88.0466
Rv1158c	26.8912	357.133	27.8888	178.876	29.1344	75.4366	27.7175	201.421	28.5343	114.349						Rv1154c	165.888	1019	49.8277	Rv1704c	218.512	1032	49.6094	Rv2837c	191.052	1036	49.6109	Rv3483c	206.367	1026	49.4581	Rv3008	212.537	1038	49.5627			Rv1982c	93.55	89.5508	88.4728	84.3842	86.9776	88.4728			Rv1982c	88.4728
Rv2186c	28.3194	117.963	28.3325	116.895	27.6319	189.979	28.9667	75.3169	28.2614	122.804						Rv3497c	165.458	1020	49.7784	Rv2506	217.85	1033	49.5605	Rv1869c	190.638	1037	49.5623	Rv3008	205.416	1027	49.4089	Rv3125c	212.337	1039	49.5141			Rv1983	43.2299	40.4297	56.177	51.2808	49.8056	49.8056			Rv1983	49.8056
Rv3674c	26.5856	115.436	25.91	184.384	26.6044	113.945	26.2812	142.549	25.9454	179.912						Rv3331	165.314	1021	49.7292	Rv2459	217.191	1034	49.5117	Rv0741	190.308	1038	49.5136	Rv3007c	205.06	1028	49.3596	Rv2405	211.97	1040	49.4655			Rv1984c	89.7587	88.6719	87.7432	88.9163	90.9621	88.9163			Rv1984c	88.9163
Rv0562	29.0538	179.497	28.9388	194.391	29.2638	155.182	29.1275	170.552	28.7509	221.418						Rv3108	165.171	1022	49.68	Rv1001	217.003	1035	49.4629	Rv2186c	189.979	1039	49.465	Rv0556	204.764	1029	49.3103	Rv3241c	211.297	1041	49.4169			Rv1985c	34.9089	45.2637	56.7607	46.4039	46.4529	46.4039			Rv1985c	46.4039
Rv0808	27.9637	100.623	26.5575	266.699	26.9619	201.508	26.8513	217.567	26.6966	242.192						Rv0889c	165.028	1023	49.6307	Rv2411c	217.003	1036	49.4141	Rv0175	189.239	1040	49.4163	Rv2405	202.939	1030	49.2611	Rv0678	210.703	1042	49.3683			Rv1986	25.5047	30.7129	33.463	32.1675	32.3615	32.1675			Rv1986	32.1675
Rv0051	29.0988	205.475	29.34	173.834	29.6919	136.211	29.4808	157.667	29.4941	156.228						Rv0327c	164.6	1024	49.5815	Rv0930	215.878	1037	49.3652	Rv0726c	188.258	1041	49.3677	Rv0546c	202.646	1031	49.2118	Rv0080	209.716	1043	49.3197			Rv1990c	75.4801	90.1855	92.3638	90.2463	90.1361	90.1855			Rv1990c	90.1855
Rv0092	25.9513	130.718	25.1463	228.384	24.8888	273.011	25.065	241.615	25.1825	222.717						Rv2173	164.6	1024	49.5815	Rv0812	215.317	1038	49.3164	Rv3295	188.177	1042	49.3191	Rv0741	202.295	1032	49.1626	Rv0427c	209.611	1044	49.2711			Rv1994c	38.5524	77.7832	86.7218	83.1527	84.1594	83.1527			Rv1994c	83.1527
Rv2555c	28.8525	102.471	27.9388	193.048	26.6331	477.197	26.9475	383.762	26.9809	374.969						Rv2621c	164.457	1025	49.5323	Rv3126c	214.944	1039	49.2676	Rv2373c	187.526	1043	49.2704	Rv3406	201.421	1033	49.1133	Rv2837c	209.474	1045	49.2225			Rv1995	47.4643	42.334	48.7354	42.9557	45.5296	45.5296			Rv1995	45.5296
Rv0477	28.18	181.216	28.45	150.286	28.4844	146.748	28.59	136.388	28.2843	168.581						Rv0038	164.03	1026	49.483	Rv2384	213.09	1040	49.2188	Rv2467	187.526	1043	49.2704	Rv1158c	201.421	1034	49.064	Rv1043c	209.248	1046	49.174			Rv1996	52.8804	88.5254	86.3813	83.6453	84.7911	84.7911			Rv1996	84.7911
Rv1140	24.6388	151.463	24.635	151.857	25.0419	114.539	25.07	112.328	24.6966	145.513						Rv3371	162.897	1027	49.4338	Rv0048c	211.802	1041	49.1699	Rv1642	186.715	1044	49.2218	Rv0158	200.434	1035	49.0148	Rv0320	206.501	1047	49.1254			Rv1997	17.4298	53.4668	59.0467	61.9704	50.2915	53.4668			Rv1997	53.4668
Rv0048c	25.1787	227.2	25.28	211.802	25.9944	129.087	25.7546	152.428	25.5841	171.553						Rv2871	162.686	1028	49.3845	Rv2607	211.252	1042	49.1211	Rv1320c	185.827	1045	49.1732	Rv1890c	197.332	1036	48.9655	Rv2221c	206.248	1048	49.0768			Rv1998c	56.13	63.4277	62.0623	62.0197	65.2575	62.0623			Rv1998c	62.0623
Rv2964	26.2619	182.24	26.4987	154.645	26.8756	119.093	26.2429	184.65	26.1189	201.232						Rv1732c	162.053	1029	49.3353	Rv3060c	211.251	1043	49.0723	Rv3486	184.944	1046	49.1245	Rv0489	197.105	1037	48.9163	Rv0392c	205.163	1049	49.0282			Rv1999c	0.590842	2.53906	1.99416	0.591133	1.65209	1.65209			Rv1999c	1.65209
Rv1732c	27.9012	162.053	27.4175	226.61	27.8063	173.083	27.9025	161.912	28.2134	130.52						Rv1870c	161.632	1030	49.2861	Rv0817c	210.703	1044	49.0234	Rv0315	183.269	1047	49.0759	Rv3781	195.687	1038	48.867	Rv1664	204.942	1050	48.9796			Rv2000	51.8464	41.1621	45.4767	40.5419	44.5578	44.5578			Rv2000	44.5578
Rv3007c	24.6494	136.92	23.4831	307.287	22.9381	448.338	24.0667	205.06	23.8364	240.553						Rv1281c	161.212	1031	49.2368	Rv3220c	210.521	1045	48.9746	Rv1043c	183.19	1048	49.0272	Rv3631	195.404	1039	48.8177	Rv3134c	203.746	1051	48.931			Rv2002	82.6194	78.7598	76.3132	77.1921	77.8912	77.8912			Rv2002	77.8912
Rv3255c	28.3963	125.829	28.0713	157.621	29.1213	76.126	28.1525	148.99	28.2108	143.086						Rv1454c	160.655	1032	49.1876	Rv2081c	209.974	1046	48.9258	Rv1028c	183.19	1049	48.9786	Rv3049c	195.348	1040	48.7685	Rv2964	201.232	1052	48.8824			Rv2003c	22.9936	39.3555	37.1595	36.5517	39.5044	37.1595			Rv2003c	37.1595
Rv0889c	25.095	165.028	24.325	281.418	24.6225	228.979	24.4171	264.017	24.345	277.543						Rv0025	160.238	1033	49.1384	Rv1638	209.611	1047	48.877	Rv0707	183.163	1050	48.93	Rv1707	195.066	1041	48.7192	Rv0871	200.507	1053	48.8338			Rv2004c	62.0876	81.7383	80.2529	82.7586	84.0622	81.7383			Rv2004c	81.7383
Rv3495c	28.9763	111.842	28.525	152.913	28.4781	157.963	28.24	186.312	28.2009	191.424						Rv1206	158.993	1034	49.0891	Rv2469c	208.163	1048	48.8281	Rv1638	182.556	1051	48.8813	Rv0596c	194.784	1042	48.67	Rv2459	199.625	1054	48.7852			Rv2005c	57.8533	76.2207	83.7062	83.0049	76.1419	76.2207			Rv2005c	76.2207
Rv0427c	24.5212	266.007	25.0075	189.897	25.25	160.515	25.0921	179.083	24.865	209.611						Rv3521	157.553	1035	49.0399	Rv0386	207.803	1049	48.7793	Rv0817c	181.924	1052	48.8327	Rv2721c	194.391	1043	48.6207	Rv0596c	199.467	1055	48.7366			Rv2006	46.1349	64.9902	66.4883	65.5665	68.3673	65.5665			Rv2006	65.5665
Rv2368c	28.1163	151.725	28.045	159.406	27.8806	178.644	28.3875	125.72	28.1809	145.072						Rv2309A	157.348	1036	48.9906	Rv2837c	207.533	1050	48.7305	Rv1979c	181.609	1053	48.784	Rv1383	194.223	1044	48.5714	Rv2286c	199.208	1056	48.688			Rv2007c	95.7656	99.5605	99.3677	99.5074	99.4169	99.4169			Rv2007c	99.4169
Rv3172c	24.6594	151.923	25.4106	90.2556	25.2056	104.036	25.4125	90.1383	24.9709	122.414						Rv1222	157.076	1037	48.9414	Rv0707	206.635	1051	48.6816	Rv1995	180.981	1054	48.7354	Rv0803	194.223	1045	48.5222	Rv0331	198.863	1057	48.6395			Rv2009	80.0591	80.0293	81.323	77.8325	82.07	80.0591			Rv2009	80.0591
Rv3149	30.1475	148.99	30.8563	91.1593	30.7744	96.4823	30.2625	137.574	30.0709	157.11						Rv2124c	156.668	1038	48.8922	Rv1043c	206.01	1052	48.6328	Rv1919c	179.187	1055	48.6868	Rv2957	193.998	1046	48.4729	Rv0214	198.748	1058	48.5909			Rv2012	60.2166	58.252	59.5331	56.9458	66.7153	59.5331			Rv2012	59.5331
Rv1378c	26.7475	155.317	24.805	596.992	24.8537	577.157	25.1788	460.743	24.9966	522.761						Rv3483c	155.991	1039	48.8429	Rv0429c	206.01	1053	48.584	Rv0133	178.799	1056	48.6381	Rv1588c	193.942	1047	48.4236	Rv1856c	198.304	1059	48.5423			Rv2016	48.0551	53.3203	60.9922	51.5764	53.1098	53.1098			Rv2016	53.1098
Rv0533c	27.1537	203.35	27.7113	138.172	28.6494	72.1133	27.4925	160.794	27.3993	171.527						Rv1378c	155.317	1040	48.7937	Rv1506c	205.653	1054	48.5352	Rv0954	178.721	1057	48.5895	Rv1019	193.942	1048	48.3744	Rv3049c	198.304	1060	48.4937			Rv2018	24.0768	21.1426	14.1051	23.3498	18.9018	21.1426			Rv2018	21.1426
Rv2962c	24.7975	422.869	26.4406	135.387	27.5025	64.8515	26.3438	144.79	26.2404	155.541						Rv1410c	155.182	1041	48.7445	Rv2444c	205.475	1055	48.4863	Rv2368c	178.644	1058	48.5409	Rv1621c	193.607	1049	48.3251	Rv2616	198.175	1061	48.4451			Rv2022c	45.2486	29.1504	46.1089	44.5813	38.4354	44.5813			Rv2022c	44.5813
Rv1637c	24.37	186.958	24.63	156.126	25.5794	80.851	24.8063	138.172	25.0391	117.581						Rv2913c	154.779	1042	48.6952	Rv1383	205.474	1056	48.4375	Rv2509	177.641	1059	48.4922	Rv1638	193.048	1050	48.2759	Rv0713	197.062	1062	48.3965			Rv2023c	6.30231	12.9395	21.0603	11.5271	23.3236	12.9395			Rv2023c	12.9395
Rv1097c	33.0237	215.691	33.5675	147.961	33.8194	124.258	33.7046	134.549	33.6491	139.828						Rv3698	153.977	1043	48.646	Rv1890c	204.942	1057	48.3887	Rv1282c	177.41	1060	48.4436	Rv0802c	192.881	1051	48.2266	Rv1898	195.362	1063	48.3479			Rv2024c	15.6573	8.49609	7.87938	8.2266	6.80272	8.2266			Rv2024c	8.2266
Rv2637	26.1394	122.123	25.9006	144.102	25.6456	171.962	26.0717	127.991	25.7214	163.168						Rv3727	153.777	1044	48.5968	Rv0059	203.879	1058	48.3398	Rv1690	177.333	1061	48.3949	Rv3214	192.325	1052	48.1773	Rv2213	195.108	1064	48.2993			Rv2027c	45.1994	50.9277	54.572	53.202	50.3887	50.9277			Rv2027c	50.9277
Rv0336	24.0112	172.484	22.0425	675.152	22.1812	613.245	22.4612	505.063	22.4841	497.139						Rv1212c	153.577	1045	48.5475	Rv3318	203.614	1059	48.291	Rv2370c	177.256	1062	48.3463	Rv2213	191.881	1053	48.1281	Rv2871	195.052	1065	48.2507			Rv2028c	4.18513	18.7988	24.5623	23.3005	12.828	18.7988			Rv2028c	18.7988
Rv0713	27.3237	278.748	27.86	192.214	28.6194	113.551	28.0233	171.639	27.8241	197.062						Rv1924c	152.913	1046	48.4983	Rv2213	203.35	1060	48.2422	Rv3497c	177.102	1063	48.2977	Rv0555	191.715	1054	48.0788	Rv1028c	194.56	1066	48.2021			Rv2029c	38.7494	82.2266	87.3054	85.7143	77.7454	82.2266			Rv2029c	82.2266
Rv3060c	28.9088	136.034	28.2738	211.251	28.8631	140.404	29.0738	121.332	28.2609	213.136						Rv0802c	152.384	1047	48.449	Rv0524	203.174	1061	48.1934	Rv0215c	176.949	1064	48.249	Rv2120c	191.162	1055	48.0296	Rv3705A	194.377	1067	48.1535			Rv2030c	70.0148	97.3145	97.1304	97.1429	96.4529	97.1304			Rv2030c	97.1304
Rv3695	33.0831	120.965	31.915	271.832	32.1519	230.671	33.2092	110.845	32.77	150.286						Rv3145	152.252	1048	48.3998	Rv0556	202.822	1062	48.1445	Rv1541c	176.949	1065	48.2004	Rv1811	188.966	1056	47.9803	Rv2751	194.096	1068	48.105			Rv2031c	98.5229	100	100	100	100	100			Rv2031c	100
Rv0898c	24.3787	148.861	22.9825	391.826	22.1787	683.984	22.6238	502.444	23.2491	325.724						Rv3172c	151.923	1049	48.3506	Rv2968c	201.77	1063	48.0957	Rv0840c	176.873	1066	48.1518	Rv1001	188.421	1057	47.931	Rv1755c	193.551	1069	48.0564			Rv2032	34.5643	81.7871	79.9611	83.9901	80.3207	80.3207			Rv2032	80.3207
Rv3631	24.7369	228.285	25.0437	184.544	25.4331	140.892	24.9612	195.404	25.08	179.964						Rv2368c	151.725	1050	48.3013	Rv2751	200.985	1064	48.0469	Rv0320	176.643	1067	48.1031	Rv3328c	188.421	1057	47.931	Rv2227	193.495	1070	48.0078			Rv2043c	80.9946	86.9141	88.1323	86.0591	86.6861	86.6861			Rv2043c	86.6861
Rv1366	27.5512	84.1749	28.2825	50.7055	26.8225	139.495	26.9546	127.291	26.6641	155.687						Rv2723	151.725	1051	48.2521	Rv2221c	200.376	1065	47.998	Rv2213	176.261	1068	48.0545	Rv3723	187.769	1058	47.8818	Rv3917c	193.16	1071	47.9592			Rv2050	77.745	76.1719	80.0584	75.8128	76.8707	76.8707			Rv2050	76.8707
Rv1625c	28.0125	179.653	28.4463	133.003	28.3144	145.734	28.0325	177.18	28.1093	167.997						Rv1140	151.463	1052	48.2029	Rv1868	199.338	1066	47.9492	Rv3557c	176.185	1069	48.0058	Rv1868	187.336	1059	47.8325	Rv2747	191.701	1072	47.9106			Rv2051c	65.9281	60.1562	64.1051	54.1379	63.5083	63.5083			Rv2051c	63.5083
Rv0038	26.3387	164.03	25.6225	269.486	26.6194	135.035	26.3683	160.701	26.6125	135.68						Rv1689	151.332	1053	48.1536	Rv1454c	198.648	1067	47.9004	Rv2145c	175.575	1070	47.9572	Rv0133	187.12	1060	47.7833	Rv3495c	191.424	1073	47.862			Rv2062c	8.32102	6.10352	8.56031	5.5665	5.05345	6.10352			Rv2062c	6.10352
Rv2221c	27.605	135.445	27.04	200.376	27.5781	137.992	26.9925	207.083	26.9983	206.248						Rv0125	150.677	1054	48.1044	Rv1048c	198.304	1068	47.8516	Rv0328	174.438	1071	47.9086	Rv3357	186.742	1061	47.734	Rv3497c	190.652	1074	47.8134			Rv2064	14.0325	18.4082	17.7043	14.2365	16.2779	16.2779			Rv2064	16.2779
Rv0930	24.2212	207.263	24.1625	215.878	24.5219	168.277	24.2146	208.223	23.9316	253.353						Rv2016	149.896	1055	48.0551	Rv3900c	197.618	1069	47.8027	Rv2469c	173.909	1072	47.8599	Rv3495c	186.312	1062	47.6847	Rv1111c	189.691	1075	47.7648			Rv2069	58.7395	61.2793	43.8716	53.1527	62.2935	58.7395			Rv2069	58.7395
Rv2016	24.8788	149.896	24.005	274.673	23.6562	349.784	24.2246	235.892	24.0491	266.41						Rv3768	149.831	1056	48.0059	Rv1737c	197.446	1070	47.7539	Rv0321	173.609	1073	47.8113	Rv1901	185.184	1063	47.6355	Rv0707	188.163	1076	47.7162			Rv2072c	1.13245	8.1543	4.42607	7.78325	6.02527	6.02527			Rv2072c	6.02527
Rv1031	30.4225	78.7424	30.0625	101.06	29.5163	147.576	29.665	133.119	29.6043	138.842						Rv3149	148.99	1057	47.9567	Rv2871	195.828	1071	47.7051	Rv1183	173.609	1074	47.7626	Rv2964	184.65	1064	47.5862	Rv1001	187.282	1077	47.6676			Rv2074	80.6007	69.7754	62.2082	70.3941	66.8124	69.7754			Rv2074	69.7754
Rv0551c	28.7175	129.254	27.4113	319.642	28.0013	212.353	27.755	251.876	27.5258	295.238						Rv0898c	148.861	1058	47.9074	Rv0741	195.574	1072	47.6562	Rv2113	173.308	1075	47.714	Rv3716c	183.587	1065	47.5369	Rv0654	186.958	1078	47.619			Rv2075c	14.9188	6.39648	9.67899	8.867	9.32945	9.32945			Rv2075c	9.32945
Rv3484	23.8238	210.521	23.9487	193.049	23.9487	193.049	23.8088	212.721	23.6679	234.534						Rv0577	148.346	1059	47.8582	Rv0562	194.391	1073	47.6074	Rv1732c	173.083	1076	47.6654	Rv3134c	183.428	1066	47.4877	Rv2201	185.546	1079	47.5705			Rv2077A	29.2959	19.0918	24.3191	25.3202	24.6356	24.6356			Rv2077A	24.6356
Rv0812	30.7037	122.6	29.8913	215.317	29.9744	203.261	29.7775	232.981	29.6408	256.13						Rv2407	148.281	1060	47.809	Rv1901	193.216	1074	47.5586	Rv2867c	172.633	1077	47.6167	Rv0758	183.111	1067	47.4384	Rv1704c	185.144	1080	47.5219			Rv2078	39.2418	37.6953	38.0837	38.9163	37.8523	38.0837			Rv2078	38.0837
Rv0327c	27.2388	164.6	25.97	396.607	25.6913	481.141	25.76	458.753	25.4059	586.354						Rv1755c	147.832	1061	47.7597	Rv3484	193.049	1075	47.5098	Rv2088	172.111	1078	47.5681	Rv0214	182.794	1068	47.3892	Rv0489	185.024	1081	47.4733			Rv2081c	58.2964	48.9258	60.9436	53.9409	46.2099	53.9409			Rv2081c	53.9409
Rv3312A	25.7294	245.094	26.3225	162.474	26.7512	120.703	26.5925	134.743	26.65	129.478						Rv1700	147.576	1062	47.7105	Rv2555c	193.048	1076	47.4609	Rv2637	171.962	1079	47.5195	Rv3727	182.266	1069	47.3399	Rv3486	184.904	1082	47.4247			Rv2082	77.0556	61.1816	56.2257	66.7488	63.2167	63.2167			Rv2082	63.2167
Rv0524	29.0425	145.924	28.565	203.174	29.515	105.169	28.835	168.496	29.0241	147.8						Rv0963c	147.193	1063	47.6613	Rv1656	192.881	1077	47.4121	Rv2756c	171.515	1080	47.4708	Rv0331	182.161	1070	47.2906	Rv1049	183.865	1083	47.3761			Rv2085	6.99163	8.34961	19.1148	14.6798	12.3421	12.3421			Rv2085	12.3421
Rv1171	26.9238	143.292	27.0425	131.97	27.4212	101.499	27.1571	121.894	26.9841	137.426						Rv0524	145.924	1064	47.612	Rv0009	192.714	1078	47.3633	Rv1843c	171.144	1081	47.4222	Rv3705A	181.478	1071	47.2414	Rv0803	183.52	1084	47.3275			Rv2087	13.9833	11.7676	19.6498	7.93103	14.3829	13.9833			Rv2087	13.9833
Rv0257	24.4937	181.373	24.595	169.081	24.7262	154.378	25.0108	126.741	24.5816	170.663						Rv2504c	145.671	1065	47.5628	Rv0713	192.214	1079	47.3145	Rv2286c	170.626	1082	47.3735	Rv0654	180.433	1072	47.1921	Rv0542c	182.674	1085	47.2789			Rv2088	61.4476	53.3691	47.5681	51.0837	50.7289	51.0837			Rv2088	51.0837
Rv2968c	24.7269	227.495	24.9	201.77	25.2962	153.311	24.5854	250.932	24.7184	228.83						Rv2502c	144.916	1066	47.5135	Rv1707	191.549	1080	47.2656	Rv0556	170.331	1083	47.3249	Rv1755c	179.394	1073	47.1429	Rv2725c	181.727	1086	47.2303			Rv2089c	31.2161	32.5195	34.8249	40.3448	34.7425	34.7425			Rv2089c	34.7425
Rv1954c	27.3987	211.985	26.4513	408.819	25.2806	920.287	25.4575	814.104	26.2243	478.474						Rv1995	143.665	1067	47.4643	Rv3497c	191.549	1081	47.2168	Rv3727	169.741	1084	47.2763	Rv0427c	179.083	1074	47.0936	Rv1588c	181.649	1087	47.1817			Rv2091c	92.2698	93.5547	92.4125	93.8424	92.7114	92.7114			Rv2091c	92.7114
Rv3531c	27.8419	75.5675	24.255	908.013	23.4131	1627.5	25.5817	362.014	24.9789	549.781						Rv1171	143.292	1068	47.4151	Rv1386	191.051	1082	47.168	Rv1901	169.448	1085	47.2276	Rv3318	178.876	1075	47.0443	Rv2411c	181.098	1088	47.1331			Rv2092c	14.6233	13.623	18.4339	19.7537	14.8202	14.8202			Rv2092c	14.8202
Rv3290c	31.09	57.1455	28.0563	467.985	28.6531	309.424	28.63	314.425	28.6234	315.857						Rv1690	142.92	1069	47.3658	Rv1076	190.886	1083	47.1191	Rv0930	168.277	1086	47.179	Rv1659	178.721	1076	46.9951	Rv2469c	180.785	1089	47.0845			Rv2097c	84.195	82.4219	80.7393	83.3005	81.7298	82.4219			Rv2097c	82.4219
Rv2449c	27.955	99.4961	27.1381	175.271	27.8675	105.717	27.1962	168.35	27.3659	149.669						Rv1694	142.92	1069	47.3658	Rv0427c	189.897	1084	47.0703	Rv1198	168.058	1087	47.1304	Rv1632c	178.463	1077	46.9458	Rv0726c	180.394	1090	47.036			Rv2104c	27.8188	42.6758	54.3288	33.4483	42.3712	42.3712			Rv2104c	42.3712
Rv0963c	24.875	147.193	25.165	120.39	25.14	122.494	25.1337	123.026	25.0325	131.97						Rv0132c	142.673	1070	47.3166	Rv3486	189.568	1085	47.0215	Rv2293c	167.84	1088	47.0817	Rv1695	178.412	1078	46.8966	Rv1919c	180.082	1091	46.9874			Rv2108	93.1561	89.502	87.9377	91.7734	91.691	91.691			Rv2108	91.691
Rv3723	27.8738	194.391	28.1437	161.213	28.0887	167.477	27.9237	187.769	28.0659	170.146						Rv1731	142.303	1071	47.2674	Rv2227	189.486	1086	46.9727	Rv1060	167.695	1089	47.0331	Rv1043c	177.949	1079	46.8473	Rv1920	180.082	1092	46.9388			Rv2113	52.5849	42.4316	47.714	46.0591	42.76	46.0591			Rv2113	46.0591
Rv3429	27.8081	297.85	27.465	377.824	27.5656	352.369	26.7875	604.278	27.5859	347.442						Rv2236c	141.933	1072	47.2181	Rv0285	189.239	1087	46.9238	Rv3044	167.695	1090	46.9844	Rv1625c	177.18	1080	46.798	Rv3631	179.964	1093	46.8902			Rv2114	83.161	77.4414	77.5292	75.5665	76.5306	77.4414			Rv2114	77.4414
Rv1212c	26.8987	153.577	27.8525	79.2901	27.8644	78.6401	27.5371	98.6662	28.2191	61.4997						Rv1295	141.81	1073	47.1689	Rv1111c	187.932	1088	46.875	Rv3723	167.477	1091	46.9358	Rv1664	176.924	1081	46.7488	Rv3674c	179.912	1094	46.8416			Rv2115c	86.2137	90.2832	89.9805	88.3744	86.4917	88.3744			Rv2115c	88.3744
Rv3567c	25.3219	115.336	23.6775	360.553	23.875	314.424	23.4675	417.048	23.8359	323.054						Rv3818	141.687	1074	47.1196	Rv1870c	187.932	1089	46.8262	Rv1645c	166.753	1092	46.8872	Rv2706c	176.873	1082	46.6995	Rv1632c	178.838	1095	46.793			Rv2116	33.0379	38.3789	17.3638	30.936	43.6832	33.0379			Rv2116	33.0379
Rv1516c	25.4487	290.586	26.68	123.774	26.9619	101.807	26.6983	122.211	26.6966	122.362						Rv3823c	141.32	1075	47.0704	Rv2632c	184.704	1090	46.7773	Rv1664	165.673	1093	46.8385	Rv1875	176.567	1083	46.6502	Rv0429c	177.602	1096	46.7444			Rv2120c	56.5731	39.6973	35.6031	48.0296	42.2741	42.2741			Rv2120c	42.2741
Rv0706	26.4421	261.286	27.1719	157.553	28.4165	66.4921	27.5092	124.707	27.5886	118.023						Rv0290	140.587	1076	47.0212	Rv3631	184.544	1091	46.7285	Rv3482c	165.171	1094	46.7899	Rv1974	176.261	1084	46.601	Rv0813c	176.681	1097	46.6958			Rv2121c	27.6711	33.3496	36.43	29.1626	32.1186	32.1186			Rv2121c	32.1186
Rv3044	27.2713	213.83	28.1825	113.698	27.6219	167.695	27.8625	141.934	27.6093	169.166						Rv3210c	139.555	1077	46.9719	Rv3125c	184.544	1092	46.6797	Rv0489	164.814	1095	46.7412	Rv3900c	175.854	1085	46.5517	Rv1870c	176.681	1098	46.6472			Rv2123	18.6115	81.0547	83.9008	77.3399	73.4208	77.3399			Rv2123	77.3399
Rv1019	32.2962	2.83887	31.6262	4.51686	25.2894	365.112	26.2021	193.942	27.0675	106.453						Rv0392c	139.374	1078	46.9227	Rv2201	184.384	1093	46.6309	Rv0310c	163.959	1096	46.6926	Rv1028c	174.589	1086	46.5025	Rv1046c	176.681	1099	46.5986			Rv2124c	48.8922	54.6875	58.2685	61.0837	59.9611	58.2685			Rv2124c	58.2685
Rv2504c	27.96	145.671	26.7913	327.492	25.0156	1121.29	25.6375	728.643	28.0725	134.743						Rv1659	139.374	1078	46.9227	Rv3674c	184.384	1093	46.6309	Rv2957	162.404	1097	46.644	Rv2783c	174.539	1087	46.4532	Rv3188	175.905	1100	46.55			Rv2125	29.739	25.9277	34.4358	23.5468	25.9475	25.9475			Rv2125	25.9475
Rv3910	27.4387	128.25	27.13	158.855	27.6325	112.133	27.4042	131.362	27.5759	116.617						Rv0167	139.133	1079	46.8735	Rv3568c	182.714	1094	46.582	Rv0427c	160.515	1098	46.5953	Rv1985c	173.383	1088	46.4039	Rv0212c	175.651	1101	46.5015			Rv2128	85.0812	71.0449	65.1751	71.2315	69.8737	71.0449			Rv2128	71.0449
Rv0059	30.1662	327.493	30.85	203.879	31.8644	100.929	31.4062	138.651	31.3225	146.938						Rv3360	138.531	1080	46.8242	Rv3143	182.635	1095	46.5332	Rv2958c	160.307	1099	46.5467	Rv1645c	173.083	1089	46.3547	Rv1985c	175.043	1102	46.4529			Rv2130c	90.1526	84.5703	85.5545	84.0394	83.4305	84.5703			Rv2130c	84.5703
Rv0893c	27.6638	249.487	28.7325	118.938	29.5069	69.5363	28.9971	99.0088	28.6616	124.933						Rv3920c	138.112	1081	46.775	Rv2706c	182.319	1096	46.4844	Rv1001	160.238	1100	46.4981	Rv0817c	172.983	1090	46.3054	Rv1454c	173.533	1103	46.4043			Rv2131c	49.9261	52.4902	53.9883	54.4828	54.4218	53.9883			Rv2131c	53.9883
Rv2446c	23.3919	235.518	24.6475	98.6378	24.55	105.534	24.1529	138.972	24.3759	119.067						Rv3361c	138.052	1082	46.7258	Rv3152	180.12	1097	46.4355	Rv1731	160.029	1101	46.4494	Rv3917c	172.933	1091	46.2562	Rv1645c	173.233	1104	46.3557			Rv2132	79.7144	80.5664	80.0097	79.9507	83.3333	80.0097			Rv2132	80.0097
Rv1638	25.4525	104.987	24.455	209.611	24.6544	182.556	24.5738	193.048	24.8475	159.683						Rv3259	137.813	1083	46.6765	Rv1295	179.031	1098	46.3867	Rv0009	159.891	1102	46.4008	Rv3125c	171.838	1092	46.2069	Rv3328c	173.12	1105	46.3071			Rv2136c	52.5357	44.043	42.8502	43.399	41.9825	43.399			Rv2136c	43.399
Rv0574c	29.1363	107.286	27.2813	388.108	27.1269	431.942	27.08	446.208	26.9484	488.81						Rv3007c	136.92	1084	46.6273	Rv1158c	178.876	1099	46.3379	Rv0275c	159.822	1103	46.3521	Rv0713	171.639	1093	46.1576	Rv0205	172.634	1106	46.2585			Rv2138	78.5327	69.3848	69.1634	70.6404	75.4616	70.6404			Rv2138	70.6404
Rv0068	27.985	123.346	28.135	111.166	28.91	64.964	28.3946	92.86	28.2825	100.362						Rv3060c	136.034	1085	46.578	Rv3435c	178.489	1100	46.2891	Rv0146	158.855	1104	46.3035	Rv0310c	171.59	1094	46.1084	Rv2081c	172.584	1107	46.2099			Rv2140c	35.4505	31.4941	17.6556	22.7094	26.4334	26.4334			Rv2140c	26.4334
Rv3096	24.2075	175.347	24.7131	123.507	24.9806	102.604	24.6317	130.681	24.6979	124.815						Rv2281	135.916	1086	46.5288	Rv1731	177.949	1101	46.2402	Rv1669	158.032	1105	46.2549	Rv2113	171.54	1095	46.0591	Rv0048c	171.553	1108	46.1613			Rv2143	26.5387	19.3848	21.9844	18.7192	21.8659	21.8659			Rv2143	21.8659
Rv2123	34.585	25.3967	28.7937	1406.43	28.6137	1593.32	29.2013	1060.35	29.6109	798.213						Rv1708	135.798	1087	46.4796	Rv1159	177.795	1102	46.1914	Rv0673	157.963	1106	46.2062	Rv0562	170.552	1096	46.0099	Rv1669	171.553	1108	46.1613			Rv2145c	68.1438	52.8809	47.9572	51.1823	50.6317	51.1823			Rv2145c	51.1823
Rv2027c	26.9513	124.527	26.025	236.643	25.9319	252.422	25.8883	260.156	26.1125	222.717						Rv2221c	135.445	1088	46.4303	Rv3482c	176.643	1103	46.1426	Rv3495c	157.963	1107	46.1576	Rv1198	169.375	1097	45.9606	Rv0533c	171.527	1109	46.1127			Rv2146c	91.482	86.8164	85.1654	87.5862	87.3178	87.3178			Rv2146c	87.3178
Rv1320c	27.6375	233.79	27.625	235.825	27.9687	185.827	27.5083	255.687	27.0175	359.306						Rv0275c	135.094	1089	46.3811	Rv2286c	176.414	1104	46.0938	Rv2022c	156.261	1108	46.1089	Rv1801	168.837	1098	45.9113	Rv1979c	170.848	1110	46.0641			Rv2151c	34.1704	29.1504	32.4903	23.399	24.6842	29.1504			Rv2151c	29.1504
Rv1870c	26.14	161.632	25.9225	187.932	25.855	196.934	26.0813	168.35	26.0116	176.681						Rv0081	134.743	1090	46.3319	Rv0465c	176.261	1105	46.0449	Rv3598c	156.059	1109	46.0603	Rv0524	168.496	1099	45.8621	Rv2723	170.798	1111	46.0155			Rv2152c	24.4215	30.8105	31.4689	23.9901	27.9883	27.9883			Rv2152c	27.9883
Rv1755c	28.6138	147.832	28.6075	148.474	28.9244	119.196	28.3346	179.394	28.225	193.551						Rv1049	133.813	1091	46.2826	Rv1664	176.261	1106	45.9961	Rv0217c	155.653	1110	46.0117	Rv2449c	168.35	1100	45.8128	Rv0257	170.663	1112	45.967			Rv2153c	1.4771	0.292969	0.583658	1.03448	0.680272	0.680272			Rv2153c	0.680272
Rv0802c	26.78	152.384	26.23	223.103	26.8544	144.727	26.44	192.881	26.1241	240.103						Rv2577	133.292	1092	46.2334	Rv2449c	175.271	1107	45.9473	Rv0562	155.182	1111	45.963	Rv1870c	168.35	1101	45.7635	Rv3833	170.208	1113	45.9184			Rv2154c	74.2984	59.7656	54.1342	58.9655	60.4956	59.7656			Rv2154c	59.7656
Rv1700	25.7362	147.576	26.23	104.806	26.9487	63.6823	26.6833	76.5449	26.2825	101.06						Rv2847c	133.234	1093	46.1841	Rv1609	175.195	1108	45.8984	Rv0415	154.914	1112	45.9144	Rv1421	167.623	1102	45.7143	Rv3723	170.146	1114	45.8698			Rv2155c	24.5199	22.1191	16.2451	21.4778	22.5948	22.1191			Rv2155c	22.1191
Rv0571c	26.8287	91.9526	24.2838	536.642	24.3631	507.914	24.8637	358.996	24.4684	472.159						Rv2006	132.658	1094	46.1349	Rv1652	174.588	1109	45.8496	Rv1807	154.846	1113	45.8658	Rv2542	167.139	1103	45.665	Rv3884c	170.146	1115	45.8212			Rv2156c	44.1162	42.2363	44.358	38.2759	36.5403	42.2363			Rv2156c	42.2363
Rv3705A	24.7169	107.24	23.6719	221.275	22.8756	384.261	23.9579	181.478	23.8589	194.377						Rv2662	132.314	1095	46.0857	Rv2616	174.513	1110	45.8008	Rv0257	154.378	1114	45.8171	Rv3336c	167.139	1103	45.665	Rv0595c	169.778	1116	45.7726			Rv2157c	18.0207	6.68945	6.95525	4.63054	4.03304	6.68945			Rv2157c	6.68945
Rv2000	27.2562	187.444	27.7625	131.97	27.57	150.808	27.8358	125.43	27.5075	157.485						Rv0605	131.742	1096	46.0364	Rv0223c	174.136	1111	45.752	Rv0132c	153.577	1115	45.7685	Rv3510c	167.139	1103	45.665	Rv3044	169.166	1117	45.724			Rv2159c	35.9921	60.5957	59.679	52.0197	53.5471	53.5471			Rv2159c	53.5471
Rv1154c	25.7675	165.888	25.2025	245.414	25.2869	231.472	25.095	264.398	25.1216	259.575						Rv2542	131.4	1097	45.9872	Rv0212c	173.834	1112	45.7031	Rv0974c	153.51	1116	45.7198	Rv2751	166.272	1104	45.6158	Rv0477	168.581	1118	45.6754			Rv2160c	44.7563	36.5234	74.4163	63.6946	17.104	44.7563			Rv2160c	44.7563
Rv3295	25.9731	215.784	26.3587	165.171	26.1706	188.177	26.4942	150.373	26.4634	153.61						Rv1891	131.059	1098	45.938	Rv0051	173.834	1113	45.6543	Rv2968c	153.311	1117	45.6712	Rv0578c	166.224	1105	45.5665	Rv1625c	167.997	1119	45.6268			Rv2161c	15.9527	24.6094	20.0389	30.9852	23.9553	23.9553			Rv2161c	23.9553
Rv0792c	29.3938	53.9226	26.34	447.756	26.7219	343.626	26.6496	361.283	26.9391	295.601						Rv2370c	130.888	1099	45.8887	Rv3818	172.783	1114	45.6055	Rv0120c	152.979	1118	45.6226	Rv2723	165.984	1106	45.5172	Rv3331	166.645	1120	45.5782			Rv2163c	11.6199	14.4043	8.60895	12.0197	14.3343	12.0197			Rv2163c	12.0197
Rv1750c	32.6412	57.2943	32.3563	69.8078	31.8656	98.0836	31.1375	162.474	31.5783	119.696						Rv0092	130.718	1100	45.8395	Rv0024	172.633	1115	45.5566	Rv0546c	152.715	1119	45.5739	Rv3154	164.885	1107	45.468	Rv1995	166.284	1121	45.5296			Rv2166c	68.193	63.2324	65.7101	64.2857	61.9048	64.2857			Rv2166c	64.2857
Rv0146	27.9737	257.391	27.845	281.418	28.67	158.855	27.9771	256.797	27.9141	268.263						Rv0208c	129.815	1101	45.7903	Rv3154	171.218	1116	45.5078	Rv1421	151.988	1120	45.5253	Rv1506c	164.22	1108	45.4187	Rv0465c	165.888	1122	45.481			Rv2169c	79.0743	88.623	91.1965	89.4581	87.8037	88.623			Rv2169c	88.623
Rv1983	26.7975	113.305	26.6225	127.918	25.5069	277.183	25.7587	232.779	25.8725	215.131						Rv0551c	129.254	1102	45.741	Rv2958c	171.144	1117	45.459	Rv2000	150.808	1121	45.4767	Rv2227	162.991	1109	45.3695	Rv3154	165.493	1123	45.4325			Rv2170	29.0497	23.8281	26.751	24.0394	23.275	24.0394			Rv2170	24.0394
Rv2756c	26.2338	94.2107	25.665	139.737	25.3694	171.515	26.1892	97.1675	26.0039	110.486						Rv3153	128.919	1103	45.6918	Rv0257	169.081	1118	45.4102	Rv2740	150.743	1122	45.428	Rv0429c	162.803	1110	45.3202	Rv2293c	165.159	1124	45.3839			Rv2173	49.5815	56.0059	42.8016	55.6158	61.2731	55.6158			Rv2173	55.6158
Rv0793	30.4363	46.699	28.8825	137.098	28.3188	202.646	29.015	125.068	29.2975	102.826						Rv1523	128.807	1104	45.6425	Rv0328	167.913	1119	45.3613	Rv3234c	150.221	1123	45.3794	Rv1111c	162.615	1111	45.2709	Rv2451	164.98	1125	45.3353			Rv2175c	15.7065	10.0098	21.8872	9.45813	10.447	10.447			Rv2175c	10.447
Rv0508	25.6238	116.794	25.66	113.896	25.9412	93.7222	25.7788	104.896	25.85	99.8416						Rv2280	128.417	1105	45.5933	Rv1046c	167.332	1120	45.3125	Rv1410c	149.896	1124	45.3307	Rv1750c	162.474	1112	45.2217	Rv1815	163.227	1126	45.2867			Rv2178c	71.8858	70.8984	69.358	69.1133	68.2216	69.358			Rv2178c	69.358
Rv0025	25.6875	160.238	26.4	97.787	26.235	109.635	26.3146	103.751	26.85	71.5842						Rv3241c	128.417	1105	45.5933	Rv1632c	167.332	1120	45.3125	Rv1048c	149.572	1125	45.2821	Rv2307B	162.287	1113	45.1724	Rv2637	163.168	1127	45.2381			Rv2181	67.5529	63.2812	57.1984	62.2167	63.5569	63.2812			Rv2181	63.2812
Rv3221A	27.2944	101.984	27.0106	124.15	26.3856	191.466	27.6463	79.9108	27.3479	98.2681						Rv3910	128.25	1106	45.5441	Rv1985c	167.042	1121	45.2637	Rv1506c	149.313	1126	45.2335	Rv1732c	161.912	1114	45.1232	Rv1901	162.299	1128	45.1895			Rv2182c	86.5091	85.498	85.4086	84.4828	84.4995	85.4086			Rv2182c	85.4086
Rv3839	28.0631	27.8276	22.5363	1283.01	22.4506	1361.46	22.9617	955.361	23.7584	549.94						Rv3463	127.585	1107	45.4948	Rv3406	166.176	1122	45.2148	Rv2725c	148.861	1127	45.1848	Rv2376c	161.772	1115	45.0739	Rv1974	160.689	1129	45.1409			Rv2184c	32.841	31.4453	39.251	33.399	31.4383	32.841			Rv2184c	32.841
Rv1048c	29.2263	79.3588	27.905	198.304	28.3119	149.572	28.3546	145.209	27.6666	233.942						Rv3634c	126.924	1108	45.4456	Rv0403c	165.601	1123	45.166	Rv1031	147.576	1128	45.1362	Rv0205	161.679	1116	45.0246	Rv1609	159.868	1130	45.0923			Rv2185c	90.8419	85.791	83.8521	88.67	87.2206	87.2206			Rv2185c	87.2206
Rv1454c	25.2987	160.655	24.9925	198.648	25.4269	147.002	25.3996	149.809	25.1875	173.533						Rv1695	126.266	1109	45.3964	Rv3295	165.171	1124	45.1172	Rv3296	147.193	1129	45.0875	Rv0533c	160.794	1117	44.9754	Rv2779c	159.856	1131	45.0437			Rv2186c	44.1654	38.9648	49.465	31.4778	40.1846	40.1846			Rv2186c	40.1846
Rv2575	27.6038	72.395	27.2131	94.9072	27.5675	74.2371	27.7525	65.3026	27.4734	79.2385						Rv3255c	125.829	1110	45.3471	Rv1807	164.457	1125	45.0684	Rv1454c	147.002	1130	45.0389	Rv0038	160.701	1118	44.9261	Rv3727	159.81	1132	44.9951			Rv2187	65.0419	74.6582	69.3093	68.6207	72.4976	69.3093			Rv2187	69.3093
Rv2451	25.4069	215.971	26.2737	118.424	26.5187	99.9282	25.9092	152.472	25.7954	164.98						Rv0120c	125.394	1111	45.2979	Rv1920	163.321	1126	45.0195	Rv0555	146.748	1131	44.9903	Rv3477	159.822	1119	44.8768	Rv1638	159.683	1133	44.9466			Rv2188c	25.5539	12.5	14.4455	19.8522	13.9942	14.4455			Rv2188c	14.4455
Rv1532c	29.7987	113.994	29.7725	116.087	29.6319	127.973	29.8846	107.41	30.3475	77.9279						Rv2022c	125.176	1112	45.2486	Rv3725	163.321	1127	44.9707	Rv0477	146.748	1132	44.9416	Rv3482c	158.947	1120	44.8276	Rv3510c	159.407	1134	44.898			Rv2189c	12.8508	6.73828	3.98833	9.80296	8.11467	8.11467			Rv2189c	8.11467
Rv1281c	27.8287	161.212	28.4563	104.352	29.5663	48.3458	28.4175	107.193	28.4358	105.839						Rv2027c	124.527	1113	45.1994	Rv0302	162.475	1128	44.9219	Rv2308	145.86	1133	44.893	Rv0542c	158.581	1121	44.7783	Rv2506	159.085	1135	44.8494			Rv2190c	92.9591	84.4238	79.6206	83.7931	85.7629	84.4238			Rv2190c	84.4238
Rv3482c	30.0906	93.1151	29.1669	176.643	29.2637	165.171	29.3192	158.947	29.4239	147.822						Rv1584c	124.42	1114	45.1502	Rv3312A	162.474	1129	44.873	Rv1625c	145.734	1134	44.8444	Rv2293c	158.443	1122	44.7291	Rv1731	158.763	1136	44.8008			Rv2193	95.9133	93.5059	91.1479	94.9754	92.9057	93.5059			Rv2193	93.5059
Rv1689	25.855	151.332	26.3625	106.453	27.0737	65.0204	26.5233	95.2228	25.895	147.193						Rv0068	123.346	1115	45.1009	Rv3723	161.213	1130	44.8242	Rv0758	145.041	1135	44.7957	Rv0840c	158.077	1123	44.6798	Rv3483c	158.534	1137	44.7522			Rv2194	92.6145	93.457	92.7529	93.202	93.2459	93.202			Rv2194	93.202
Rv0786c	28.76	58.5489	28.3875	75.7971	28.1312	90.5297	28.3321	78.7651	28.8875	53.5966						Rv1015c	123.239	1116	45.0517	Rv0954	161.073	1131	44.7754	Rv1116A	144.978	1136	44.7471	Rv0051	157.667	1124	44.6305	Rv1811	158.409	1138	44.7036			Rv2198c	33.8257	23.9258	8.12257	23.7438	13.4111	23.7438			Rv2198c	23.7438
Rv1652	28.76	87.5217	27.7638	174.588	28.5619	100.405	27.9375	154.779	28.2634	123.48						Rv3566A	122.866	1117	45.0025	Rv3510c	160.516	1132	44.7266	Rv3833	144.916	1137	44.6984	Rv2022c	156.668	1125	44.5813	Rv2542	158.26	1139	44.655			Rv2201	60.6105	46.6309	50.0486	44.0394	47.5705	47.5705			Rv2201	47.5705
Rv0579	26.895	117.098	25.625	282.395	25.7787	253.848	25.7713	255.171	25.995	218.512						Rv3557c	122.76	1118	44.9532	Rv1645c	160.238	1133	44.6777	Rv0802c	144.727	1138	44.6498	Rv1745c	156.533	1126	44.532	Rv3109	157.655	1140	44.6064			Rv2202c	70.8518	73.6816	70.1362	73.3498	70.3596	70.8518			Rv2202c	70.8518
Rv1506c	25.4025	378.479	26.2825	205.653	26.7444	149.313	26.6071	164.22	26.0716	238.031						Rv0812	122.6	1119	44.904	Rv2747	160.029	1134	44.6289	Rv1856c	144.665	1139	44.6012	Rv0595c	155.361	1127	44.4828	Rv2000	157.485	1141	44.5578			Rv2203	29.1974	21.3867	21.3521	17.734	21.3314	21.3521			Rv2203	21.3521
Rv3483c	25.6513	155.991	25.8138	139.374	25.9531	126.54	25.2475	206.367	25.6279	158.534						Rv1170	122.494	1120	44.8548	Rv2842c	159.752	1135	44.5801	Rv3900c	143.728	1140	44.5525	Rv1652	154.779	1128	44.4335	Rv3149	157.11	1142	44.5092			Rv2205c	2.16642	3.51562	10.749	3.00493	6.8999	3.51562			Rv2205c	3.51562
Rv1584c	27.1425	124.42	27.285	112.718	27.7819	79.8762	27.3762	105.809	27.1625	122.707						Rv3569c	122.335	1121	44.8055	Rv0072	159.683	1136	44.5312	Rv2543	143.106	1141	44.5039	Rv1159	154.377	1129	44.3842	Rv1206	157.019	1143	44.4606			Rv2206	4.48055	9.47266	7.97665	9.16256	6.60836	7.97665			Rv2206	7.97665
Rv3233c	24.6813	196.083	25.6444	100.58	26.1444	71.1205	25.5712	105.809	25.3154	126.339						Rv2160c	122.282	1122	44.7563	Rv2368c	159.406	1137	44.4824	Rv3109	142.488	1142	44.4553	Rv0958	153.754	1130	44.335	Rv2307B	156.566	1144	44.4121			Rv2209	31.3146	38.0859	37.2568	33.6453	36.103	36.103			Rv2209	36.103
Rv1995	27.61	143.665	27.67	137.813	27.2769	180.981	27.6133	143.334	27.3991	166.284						Rv1426c	122.282	1123	44.707	Rv1875	158.993	1138	44.4336	Rv2747	142.364	1143	44.4066	Rv0777	153.488	1131	44.2857	Rv0051	156.228	1145	44.3635			Rv2210c	62.0384	59.2285	64.6887	62.3153	53.5957	62.0384			Rv2210c	62.0384
Rv0120c	29.6462	125.394	28.83	220.796	29.3594	152.979	28.8087	224.072	29.8441	109.327						Rv2637	122.123	1124	44.6578	Rv3910	158.855	1139	44.3848	Rv2156c	141.933	1144	44.358	Rv1552	153.444	1132	44.2365	Rv1366	155.687	1146	44.3149			Rv2213	62.3338	48.2422	48.0545	48.1281	48.2993	48.2422			Rv2213	48.2422
Rv1868	26.6312	113.797	25.8225	199.338	25.7525	209.248	25.9121	187.336	25.6941	217.898						Rv3695	120.965	1125	44.6086	Rv1627c	157.758	1140	44.3359	Rv3718c	141.626	1145	44.3093	Rv3151	153.311	1133	44.1872	Rv2962c	155.541	1147	44.2663			Rv2214c	82.1763	79.1504	73.9786	77.6355	77.0165	77.6355			Rv2214c	77.6355
Rv3259	27.23	137.813	27.9356	84.5038	27.4719	116.541	28.1063	75.078	28.2709	66.9787						Rv1202	120.703	1126	44.5593	Rv3255c	157.621	1141	44.2871	Rv0595c	141.504	1146	44.2607	Rv2725c	152.737	1134	44.1379	Rv2444c	155.227	1148	44.2177			Rv2215	90.3003	91.4551	91.5856	91.5271	91.448	91.4551			Rv2215	91.4551
Rv2444c	29.0188	45.1865	26.8338	205.475	26.8544	202.558	26.815	208.164	27.2383	155.227						Rv3328c	120.494	1127	44.5101	Rv0706	157.553	1142	44.2383	Rv3631	140.892	1147	44.2121	Rv2451	152.472	1135	44.0887	Rv0758	153.876	1149	44.1691			Rv2217	39.6849	59.3262	66.6342	58.0296	62.9738	59.3262			Rv2217	59.3262
Rv0132c	32.185	142.673	31.265	269.954	32.0787	153.577	32.5263	112.62	32.5425	111.359						Rv1430	120.181	1128	44.4609	Rv2779c	156.804	1143	44.1895	Rv1046c	140.77	1148	44.1634	Rv2201	152.472	1136	44.0394	Rv3295	153.61	1150	44.1205			Rv2218	76.514	67.7734	72.4708	75.468	72.5948	72.5948			Rv2218	72.5948
Rv2405	25.6875	114.887	24.5431	253.958	23.7531	439.112	24.8667	202.939	24.8039	211.97						Rv2985	120.077	1129	44.4116	Rv0542c	156.397	1144	44.1406	Rv3060c	140.404	1149	44.1148	Rv0048c	152.428	1137	43.9901	Rv3818	153.035	1151	44.0719			Rv2219	87.2969	87.4512	88.6187	87.2414	85.3741	87.2969			Rv2219	87.2969
Rv1875	32.78	60.1949	31.3788	158.993	31.6019	136.21	31.2275	176.567	31.7209	125.42						Rv2469c	119.299	1130	44.3624	Rv1487	156.126	1145	44.0918	Rv3732	140.344	1150	44.0661	Rv1843c	151.901	1138	43.9409	Rv2309A	152.021	1152	44.0233			Rv2219A	10.6844	4.10156	1.21595	3.84236	2.86686	3.84236			Rv2219A	3.84236
Rv1731	28.1187	142.303	27.7963	177.949	27.9494	160.029	28.1825	136.152	27.9608	158.763						Rv3884c	119.041	1131	44.3131	Rv1637c	156.126	1145	44.0918	Rv1366	139.495	1151	44.0175	Rv3768	151.813	1139	43.8916	Rv3151	150.71	1153	43.9747			Rv2220	83.358	72.998	67.3152	72.1182	75.7046	72.998			Rv2220	72.998
Rv1410c	27.9337	155.182	28.0213	146.05	27.9838	149.896	28.23	126.375	28.3233	118.458						Rv1730c	118.732	1132	44.2639	Rv2136c	156.059	1146	44.043	Rv3696c	139.193	1152	43.9689	Rv3177	150.416	1140	43.8424	Rv1745c	150.547	1154	43.9261			Rv2221c	46.4303	47.998	43.7743	49.5074	49.0768	47.998			Rv2221c	47.998
Rv2842c	25.37	68.1938	24.1419	159.752	23.72	214.015	24.2842	144.748	24.2459	148.635						Rv2774c	118.168	1133	44.2147	Rv3108	154.645	1147	43.9941	Rv0803	138.892	1153	43.9202	Rv3295	150.373	1141	43.7931	Rv3695	150.286	1155	43.8776			Rv2222c	69.03	60.2051	57.6362	64.9261	60.5442	60.5442			Rv2222c	60.5442
Rv1769	30.6087	76.7885	30.3675	90.7653	31.4569	42.6565	30.6337	75.4693	30.6116	76.639						Rv2186c	117.963	1134	44.1654	Rv2964	154.645	1148	43.9453	Rv2069	138.232	1154	43.8716	Rv3818	150.373	1141	43.7931	Rv2449c	149.669	1156	43.829			Rv2227	59.4781	46.9727	39.9805	45.3695	48.0078	46.9727			Rv2227	46.9727
Rv0653c	27.2537	113.994	27.79	78.6061	27.5769	91.1199	27.6096	89.0772	27.9416	70.7671						Rv2156c	117.606	1135	44.1162	Rv3328c	152.979	1149	43.8965	Rv3230c	138.052	1155	43.823	Rv2779c	149.853	1142	43.7438	Rv1228	149.151	1157	43.7804			Rv2228c	41.4082	36.7676	34.1926	35.7635	32.8474	35.7635			Rv2228c	35.7635
Rv3833	26.4388	88.2068	25.6481	152.582	25.7225	144.916	25.8388	133.697	25.4904	170.208						Rv1121	117.402	1136	44.067	Rv3495c	152.913	1150	43.8477	Rv2221c	137.992	1156	43.7743	Rv1454c	149.809	1143	43.6946	Rv2842c	148.635	1158	43.7318			Rv2229c	25.7509	21.3379	24.0272	18.2266	17.0554	21.3379			Rv2229c	21.3379
Rv1891	31.1675	131.059	31.21	127.254	31.1494	132.716	31.1112	136.269	31.35	115.486						Rv1473A	117.199	1137	44.0177	Rv3833	152.582	1151	43.7988	Rv2607	137.873	1157	43.7257	Rv1639c	149.291	1144	43.6453	Rv2116	147.864	1159	43.6832			Rv2232	16.8882	10.8887	16.8774	13.399	16.3751	16.3751			Rv2232	16.3751
Rv0275c	27.3887	135.094	27.425	131.742	27.1462	159.822	27.4996	125.104	28.2491	74.4142						Rv0579	117.098	1138	43.9685	Rv2407	152.12	1152	43.75	Rv0205	137.634	1158	43.677	Rv3255c	148.99	1145	43.5961	Rv3482c	147.822	1160	43.6346			Rv2236c	47.2181	29.4434	25.2432	31.2315	36.0544	31.2315			Rv2236c	31.2315
Rv1645c	26.1938	96.8593	25.4675	160.238	25.41	166.753	25.3563	173.083	25.355	173.233						Rv0508	116.794	1139	43.9193	Rv1140	151.857	1153	43.7012	Rv2407	137.515	1159	43.6284	Rv2397c	148.046	1146	43.5468	Rv0524	147.8	1161	43.586			Rv2237	21.0734	29.7852	34.679	28.3251	25.0243	28.3251			Rv2237	28.3251
Rv0214	28.2713	229.177	28.2763	228.384	28.5106	194.138	28.5975	182.794	28.4768	198.748						Rv3049c	116.238	1140	43.87	Rv2542	151.332	1154	43.6523	Rv1473A	136.92	1160	43.5798	Rv1815	147.961	1147	43.4975	Rv0133	147.704	1162	43.5374			Rv2240c	40.128	30.6641	24.7082	29.8522	25.413	29.8522			Rv2240c	29.8522
Rv0212c	26.4237	177.026	26.45	173.834	26.1594	212.629	26.1513	213.83	26.435	175.651						Rv1686c	116.188	1141	43.8208	Rv0477	150.286	1155	43.6035	Rv0232	136.861	1161	43.5311	Rv1046c	147.491	1148	43.4483	Rv3017c	147.523	1163	43.4888			Rv2241	61.8907	58.9844	54.6206	57.2906	58.4548	58.4548			Rv2241	58.4548
Rv0517	30.1938	190.391	29.65	277.544	30.7969	125.339	30.9333	114.027	31.1325	99.3239						Rv3732	115.987	1142	43.7715	Rv2370c	149.507	1156	43.5547	Rv0966c	136.624	1162	43.4825	Rv2136c	147.023	1149	43.399	Rv2370c	147.406	1164	43.4402			Rv2242	33.9242	29.8828	32.7821	28.5714	31.1467	31.1467			Rv2242	31.1467
Rv2315c	27.1275	107.193	27.2969	95.3191	27.5475	80.1187	27.6063	76.9217	27.6379	75.2517						Rv3674c	115.436	1143	43.7223	Rv3331	149.442	1157	43.5059	Rv0051	136.211	1163	43.4339	Rv1609	146.431	1150	43.3498	Rv1386	147.363	1165	43.3916			Rv2243	88.4786	87.207	88.0837	87.8818	88.5811	88.0837			Rv2243	88.0837
Rv1683	27.2837	107.472	27.2475	110.207	27.4169	97.999	27.1358	119.076	27.6225	84.981						Rv3567c	115.336	1144	43.6731	Rv2397c	148.861	1158	43.457	Rv1875	136.21	1164	43.3852	Rv2506	146.303	1151	43.3005	Rv1689	147.193	1166	43.3431			Rv2245	98.5721	97.168	96.9358	97.4384	96.6472	97.168			Rv2245	97.168
Rv1028c	27.045	40.408	25.32	133.581	24.8644	183.19	24.9338	174.589	24.7775	194.56						Rv0311	115.086	1145	43.6238	Rv1755c	148.474	1159	43.4082	Rv3818	135.857	1165	43.3366	Rv1048c	145.209	1152	43.2512	Rv0059	146.938	1167	43.2945			Rv2246	79.616	80.7617	80.2043	79.8522	78.3285	79.8522			Rv2246	79.8522
Rv3510c	31.1019	172.409	31.205	160.516	31.5437	126.924	31.1467	167.139	31.215	159.407						Rv2405	114.887	1146	43.5746	Rv2795c	148.346	1160	43.3594	Rv2411c	135.798	1166	43.2879	Rv3017c	145.167	1153	43.202	Rv1256c	145.924	1168	43.2459			Rv2247	55.1452	69.5312	64.7374	65.665	62.4393	64.7374			Rv2247	64.7374
Rv2706c	27.0562	209.429	27.2563	182.319	27.1419	197.361	27.3	176.873	26.8633	239.392						Rv2386c	114.192	1147	43.5254	Rv0813c	148.217	1161	43.3105	Rv3642c	135.563	1167	43.2393	Rv2962c	144.79	1154	43.1527	Rv1140	145.513	1169	43.1973			Rv2250A	7.82866	2.58789	2.62646	2.80788	2.76968	2.76968			Rv2250A	2.76968
Rv2269c	27.72	87.5216	27.3231	115.236	27.5956	95.4018	27.2617	120.251	27.2579	120.564						Rv0653c	113.994	1148	43.4761	Rv1097c	147.961	1162	43.2617	Rv0465c	135.328	1168	43.1907	Rv2842c	144.748	1155	43.1034	Rv2368c	145.072	1170	43.1487			Rv2250c	7.87789	3.75977	7.92802	7.29064	8.45481	7.87789			Rv2250c	7.87789
Rv3920c	26.8319	138.112	27.8187	69.6871	28.2331	52.2893	27.7662	72.2697	28.0239	60.4518						Rv1532c	113.994	1149	43.4269	Rv3151	146.24	1163	43.2129	Rv0038	135.035	1169	43.142	Rv2370c	144.039	1156	43.0542	Rv3255c	143.086	1171	43.1001			Rv2253	32.7425	28.5645	35.6518	35.2709	34.1594	34.1594			Rv2253	34.1594
Rv1347c	28.8775	83.5211	27.0175	303.188	27.3225	245.413	27.0513	296.178	27.2091	265.489						Rv1868	113.797	1150	43.3776	Rv0777	146.177	1164	43.1641	Rv1472	135.035	1170	43.0934	Rv3361c	143.915	1157	43.0049	Rv3318	141.8	1172	43.0515			Rv2258c	56.7208	40.625	38.57	42.3153	38.6783	40.625			Rv2258c	40.625
Rv2927c	26.6163	62.9144	25.825	108.878	24.6256	250.028	26.6092	63.2241	26.2164	83.01						Rv2839c	113.748	1151	43.3284	Rv1843c	146.177	1165	43.1152	Rv3725	133.292	1171	43.0447	Rv1995	143.334	1158	42.9557	Rv2795c	141.647	1173	43.0029			Rv2259	34.6135	17.8711	28.8424	14.6305	15.6948	17.8711			Rv2259	17.8711
Rv0072	29.1588	239.324	29.7425	159.683	30.9462	69.3258	30.4146	100.217	30.1791	117.989						Rv2356c	113.354	1152	43.2792	Rv1410c	146.05	1166	43.0664	Rv1891	132.716	1172	42.9961	Rv1669	143.044	1159	42.9064	Rv3768	141.554	1174	42.9543			Rv2262c	0.541605	1.31836	0.194553	2.95567	2.57532	1.31836			Rv2262c	1.31836
Rv2723	26.4163	151.725	27.0687	96.5243	26.7331	121.806	26.2867	165.984	26.2454	170.798						Rv1983	113.305	1153	43.2299	Rv1676	145.924	1167	43.0176	Rv2779c	132.371	1173	42.9475	Rv3674c	142.549	1160	42.8571	Rv3732	141.106	1175	42.9057			Rv2264c	19.0547	19.3359	24.5136	22.8571	23.5666	22.8571			Rv2264c	22.8571
Rv0482	28.145	110.398	28.3525	95.6084	28.0363	119.041	28.0075	121.437	28.5934	80.9034						Rv2795c	113.256	1154	43.1807	Rv3768	145.797	1168	42.9688	Rv1760	132.142	1174	42.8988	Rv3044	141.934	1161	42.8079	Rv1801	140.953	1176	42.8571			Rv2269c	38.3063	38.6719	35.7977	39.4089	39.6016	38.6719			Rv2269c	38.6719
Rv1426c	27.0675	122.282	28.03	62.7511	28.7394	38.3777	27.8546	70.8642	27.8841	69.4309						Rv0110	112.913	1155	43.1315	Rv2637	144.102	1169	42.9199	Rv2136c	131.913	1175	42.8502	Rv1979c	139.777	1162	42.7586	Rv3110	140.953	1177	42.8086			Rv2270	42.5406	41.4551	31.0311	36.6502	49.6599	41.4551			Rv2270	41.4551
Rv3698	28.095	153.977	27.4138	246.906	27.6731	206.278	27.1412	298.238	27.4184	246.105						Rv1269c	112.425	1156	43.0822	Rv3689	143.106	1170	42.8711	Rv2173	131.571	1176	42.8016	Rv3230c	139.374	1163	42.7094	Rv2113	139.888	1178	42.76			Rv2280	45.5933	39.1602	28.356	39.064	42.4684	39.1602			Rv2280	39.1602
Rv3898c	28.265	176.261	29.135	96.4408	28.7969	121.912	28.9596	108.909	29.2991	86.0741						Rv0050	112.23	1157	43.033	Rv1974	142.179	1171	42.8223	Rv1159	131.115	1177	42.7529	Rv2446c	138.972	1164	42.6601	Rv1097c	139.828	1179	42.7114			Rv2281	46.5288	68.5547	69.6498	73.202	72.1088	69.6498			Rv2281	69.6498
Rv1708	25.1162	135.798	25.505	103.721	25.97	75.1431	25.6021	96.9712	25.6525	93.641						Rv0840c	111.842	1158	42.9838	Rv1669	141.688	1172	42.7734	Rv1386	130.718	1178	42.7043	Rv0059	138.651	1165	42.6108	Rv1031	138.842	1180	42.6628			Rv2282c	19.4485	20.459	27.2374	16.0591	19.6793	19.6793			Rv2282c	19.6793
Rv1269c	28.0187	112.425	29.4563	41.508	29.2306	48.5346	28.7875	65.9851	28.8859	61.6329						Rv3495c	111.842	1159	42.9345	Rv1874	141.197	1173	42.7246	Rv2542	129.591	1179	42.6556	Rv1637c	138.172	1166	42.5616	Rv3477	138.772	1181	42.6142			Rv2283	8.91187	3.71094	8.51167	2.41379	4.66472	4.66472			Rv2283	4.66472
Rv0813c	26.1737	170.404	26.375	148.217	26.6525	122.282	26.8796	104.473	26.1216	176.681						Rv3773c	111.794	1160	42.8853	Rv2104c	140.465	1174	42.6758	Rv0158	129.31	1180	42.607	Rv3149	137.574	1167	42.5123	Rv2407	138.681	1182	42.5656			Rv2284	62.5308	57.6172	55.5447	58.2759	55.6365	57.6172			Rv2284	57.6172
Rv0328	26.5637	86.3916	25.605	167.913	25.55	174.438	25.8987	136.98	25.9275	134.277						Rv2331	111.6	1161	42.836	Rv1745c	139.979	1175	42.627	Rv1656	129.254	1181	42.5584	Rv0328	136.98	1168	42.4631	Rv1198	138.681	1183	42.517			Rv2286c	56.0315	46.0938	47.3735	51.4778	48.688	48.688			Rv2286c	48.688
Rv1159	28.2437	103.452	27.4625	177.795	27.9019	131.115	27.6663	154.377	27.8791	133.205						Rv2845c	111.6	1162	42.7868	Rv2756c	139.737	1176	42.5781	Rv0048c	129.087	1182	42.5097	Rv0050	136.861	1169	42.4138	Rv2280	138.401	1184	42.4684			Rv2287	23.6829	13.916	16.6829	15.8128	14.0914	15.8128			Rv2287	15.8128
Rv2887	29.6638	87.2945	29.8925	74.4949	30.0862	65.1331	29.4417	101.822	29.5529	94.2651						Rv0691c	111.359	1163	42.7376	Rv3521	139.737	1176	42.5781	Rv3645	128.919	1183	42.4611	Rv0477	136.388	1170	42.3645	Rv1171	137.426	1185	42.4198			Rv2290	80.453	73.2422	72.8113	67.8818	74.6356	73.2422			Rv2290	73.2422
Rv0386	29.1375	194.56	29.0425	207.803	30.4125	80.3969	29.8096	122.106	29.7975	123.133						Rv0102	111.262	1164	42.6883	Rv3483c	139.374	1177	42.5293	Rv0578c	128.64	1184	42.4125	Rv2258c	136.348	1171	42.3153	Rv2104c	136.496	1186	42.3712			Rv2291	7.23781	22.8516	40.2237	22.4631	22.3518	22.4631			Rv2291	22.4631
Rv2847c	29.8438	133.234	29.9181	126.539	30.03	117.098	30.0217	117.776	29.9789	121.323						Rv1103c	111.262	1165	42.6391	Rv3296	138.591	1178	42.4805	Rv0522	128.417	1185	42.3638	Rv1891	136.269	1172	42.266	Rv3689	136.348	1187	42.3226			Rv2293c	41.6544	40.0879	47.0817	44.7291	45.3839	44.7291			Rv2293c	44.7291
Rv3435c	27.4106	38.0795	25.1819	178.489	25.6856	125.883	27.0692	48.2481	23.9564	417.379						Rv2571c	111.118	1166	42.5899	Rv2113	138.411	1179	42.4316	Rv1532c	127.973	1186	42.3152	Rv1731	136.152	1173	42.2167	Rv2120c	135.827	1188	42.2741			Rv2294	73.7568	57.7637	56.5661	60.3448	62.1477	60.3448			Rv2294	60.3448
Rv2542	26.1638	131.4	25.96	151.332	26.1837	129.591	25.8167	167.139	25.8954	158.26						Rv2270	111.069	1167	42.5406	Rv0533c	138.172	1180	42.3828	Rv1228	127.64	1187	42.2665	Rv2795c	135.68	1174	42.1675	Rv0038	135.68	1189	42.2255			Rv2295	16.5436	26.1719	22.9572	28.4729	22.6433	22.9572			Rv2295	22.9572
Rv3304	25.9638	107.472	26.1581	93.9253	26.9794	53.1572	25.9963	105.078	26.1204	96.4127						Rv0150c	110.494	1168	42.4914	Rv1995	137.813	1181	42.334	Rv1745c	127.475	1188	42.2179	Rv1295	135.563	1175	42.1182	Rv0958	135.211	1190	42.1769			Rv2298	52.9296	58.3984	65.2724	53.2512	52.964	53.2512			Rv2298	53.2512
Rv0966c	26.1137	88.2068	25.595	126.375	25.4825	136.624	25.5446	130.869	25.5366	131.599						Rv0482	110.398	1169	42.4421	Rv0793	137.098	1182	42.2852	Rv1704c	127.034	1189	42.1693	Rv2350c	135.211	1176	42.069	Rv3361c	135.123	1191	42.1283			Rv2299c	89.611	80.2246	76.1673	78.7685	81.0982	80.2246			Rv2299c	80.2246
Rv3241c	25.6619	128.417	24.4219	303.319	24.1906	356.052	24.6013	267.857	24.9434	211.297						Rv1002c	110.016	1170	42.3929	Rv2156c	136.742	1183	42.2363	Rv3510c	126.924	1190	42.1206	Rv3312A	134.743	1177	42.0197	Rv0777	134.743	1192	42.0797			Rv2301	70.9995	67.1387	73.3463	74.3842	70.5539	70.9995			Rv2301	70.9995
Rv1392	26.5637	228.78	25.5625	457.958	26.1244	310.23	25.955	348.876	26.2875	277.063						Rv2376c	109.161	1171	42.3437	Rv1121	136.388	1184	42.1875	Rv3705c	126.759	1191	42.072	Rv1097c	134.549	1178	41.9704	Rv2504c	134.743	1193	42.0311			Rv2302	64.3033	73.7305	78.4533	72.5123	70.6025	72.5123			Rv2302	72.5123
Rv2501c	32.47	32.3696	29.3988	272.066	29.0294	351.454	28.615	468.392	29.4833	256.574						Rv2837c	108.878	1172	42.2944	Rv1473A	136.388	1185	42.1387	Rv3483c	126.54	1192	42.0233	Rv1443c	134.199	1179	41.9212	Rv2136c	134.617	1194	41.9825			Rv2303c	71.2949	74.2676	78.3074	72.7094	70.4082	72.7094			Rv2303c	72.7094
Rv0496	27.785	93.8034	27.955	83.3765	28.3194	64.7673	28.1546	72.6044	28.05	78.0631						Rv1669	108.595	1173	42.2452	Rv1249c	136.388	1186	42.0898	Rv0777	126.047	1193	41.9747	Rv2747	133.928	1180	41.8719	Rv3124	134.422	1195	41.9339			Rv2304c	23.3383	27.0508	40.9533	26.601	29.689	27.0508			Rv2304c	27.0508
Rv1639c	27.1788	68.7276	26.21	134.51	26.6069	102.16	26.0596	149.291	26.7216	94.3537						Rv0827c	108.407	1174	42.196	Rv0803	135.915	1187	42.041	Rv3435c	125.883	1194	41.9261	Rv3833	133.697	1181	41.8227	Rv0328	134.277	1196	41.8853			Rv2305	15.4604	22.168	23.6381	18.3744	17.0068	18.3744			Rv2305	18.3744
Rv2293c	24.9994	105.58	24.7463	125.829	24.3306	167.84	24.4138	158.443	24.3539	165.159						Rv0013	107.565	1175	42.1467	Rv0758	135.915	1188	41.9922	Rv3134c	125.883	1195	41.8774	Rv3732	133.311	1182	41.7734	Rv3393	133.581	1197	41.8367			Rv2307B	31.7085	41.6504	53.4533	45.1724	44.4121	44.4121			Rv2307B	44.4121
Rv0777	28.4387	97.533	27.855	146.177	28.0687	126.047	27.7846	153.488	27.9725	134.743						Rv1683	107.472	1176	42.0975	Rv1063c	135.681	1189	41.9434	Rv0517	125.339	1196	41.8288	Rv1031	133.119	1183	41.7241	Rv1159	133.205	1198	41.7881			Rv2308	34.1211	40.8691	44.893	40.197	38.241	40.197			Rv2308	40.197
Rv2632c	30.2506	72.0509	28.8925	184.704	28.0456	332.208	28.3042	277.704	28.6834	213.506						Rv1044	107.472	1177	42.0483	Rv1477	135.445	1190	41.8945	Rv0594	125.176	1197	41.7802	Rv1920	132.237	1184	41.6749	Rv1382	132.975	1199	41.7396			Rv2309A	48.9906	38.2324	40.856	39.803	44.0233	40.856			Rv2309A	40.856
Rv2642	28.0312	98.382	26.465	291.342	25.3331	638.455	26.105	373.916	25.9568	414.376						Rv3304	107.472	1178	41.999	Rv2962c	135.387	1191	41.8457	Rv1706A	124.743	1198	41.7315	Rv2661c	132.199	1185	41.6256	Rv0741	132.975	1200	41.691			Rv2309c	17.2329	8.74023	11.5759	6.74877	9.52381	9.52381			Rv2309c	9.52381
Rv0958	28.7263	74.8183	27.9275	130.153	28.0244	121.701	27.6871	153.754	27.8725	135.211						Rv2558	107.286	1179	41.9498	Rv1202	135.093	1192	41.7969	Rv1097c	124.258	1199	41.6829	Rv2407	131.59	1186	41.5764	Rv0974c	132.811	1201	41.6424			Rv2315c	41.8021	35.5469	32.9767	31.8719	30.758	32.9767			Rv2315c	32.9767
Rv3368c	25.4825	257.614	25.5125	252.313	25.7331	216.533	25.6542	228.714	25.1259	329.842						Rv0574c	107.286	1180	41.9005	Rv0050	134.626	1193	41.748	Rv3480c	123.935	1200	41.6342	Rv3910	131.362	1187	41.5271	Rv2397c	132.572	1202	41.5938			Rv2316	14.771	7.91016	7.58755	8.71921	9.71817	8.71921			Rv2316	8.71921
Rv3361c	27.9175	138.052	28.025	128.139	28.2994	105.947	27.8575	143.915	27.9484	135.123						Rv3705A	107.24	1181	41.8513	Rv1639c	134.51	1194	41.6992	Rv0829	122.76	1201	41.5856	Rv0102	131.096	1188	41.4778	Rv0963c	131.97	1203	41.5452			Rv2326c	77.9419	62.4023	75.7782	55.5172	53.2556	62.4023			Rv2326c	62.4023
Rv1170	35	122.494	35	122.494	35	122.494	35	122.494	35	122.494						Rv2315c	107.193	1182	41.8021	Rv2307B	134.335	1195	41.6504	Rv0963c	122.494	1202	41.537	Rv0966c	130.869	1189	41.4286	Rv3336c	131.884	1204	41.4966			Rv2327	11.0783	15.1855	19.5039	17.931	14.0428	15.1855			Rv2327	15.1855
Rv1920	27.5775	76.3242	26.48	163.321	26.9375	118.938	26.7846	132.237	26.3391	180.082						Rv3665c	106.084	1183	41.7528	Rv3452	133.755	1196	41.6016	Rv1170	122.494	1203	41.4883	Rv3096	130.681	1190	41.3793	Rv0966c	131.599	1205	41.448			Rv2328	34.4165	25.7324	18.1907	25.1724	26.0447	25.7324			Rv2328	25.7324
Rv3727	25.4219	153.777	24.2831	338.602	25.2794	169.741	25.1767	182.266	25.3664	159.81						Rv0400c	105.993	1184	41.7036	Rv1028c	133.581	1197	41.5527	Rv3177	122.388	1204	41.4397	Rv1433	130.643	1191	41.33	Rv0588	131.059	1206	41.3994			Rv2329c	94.6332	90.9668	90.5156	92.8079	93.4888	92.8079			Rv2329c	92.8079
Rv2078	29.5894	91.9128	29.3494	108.548	29.3887	105.626	29.2292	117.98	29.3284	110.135						Rv2293c	105.58	1185	41.6544	Rv1010	133.35	1198	41.5039	Rv2655c	122.388	1205	41.3911	Rv1121	130.379	1192	41.2808	Rv1732c	130.52	1207	41.3508			Rv2330c	64.5495	60.4492	69.0661	65.5172	62.3421	64.5495			Rv2330c	64.5495
Rv3265c	33.2656	77.7593	32.8519	103.587	33.5881	62.1828	33.3217	74.7966	32.6904	115.853						Rv1011	105.169	1186	41.6051	Rv2270	133.349	1199	41.4551	Rv0813c	122.282	1206	41.3424	Rv3257c	130.379	1192	41.2808	Rv3210c	129.619	1208	41.3022			Rv2331	42.836	38.4766	36.3327	38.7192	41.2536	38.7192			Rv2331	38.7192
Rv2113	23.8137	203.35	24.3687	138.411	24.0444	173.308	24.0592	171.54	24.3534	139.888						Rv1811	105.169	1186	41.6051	Rv1382	133.119	1200	41.4062	Rv1632c	121.912	1207	41.2938	Rv0013	129.928	1193	41.2315	Rv2331	129.478	1209	41.2536			Rv2331A	28.6066	23.877	29.1829	22.3153	23.6152	23.877			Rv2331A	23.877
Rv1472	25.8325	221.179	26.9975	98.6376	26.5444	135.035	26.7975	113.305	27.0458	95.3879						Rv0772	105.078	1187	41.5559	Rv3336c	133.061	1201	41.3574	Rv3898c	121.912	1208	41.2451	Rv3476c	128.882	1194	41.1823	Rv3312A	129.478	1209	41.2536			Rv2332	14.968	17.6758	29.2802	25.7635	27.8912	25.7635			Rv2332	25.7635
Rv0004	28.2563	94.7017	28.7988	65.0201	28.2788	93.2361	28.27	93.8037	28.5859	75.3549						Rv1638	104.987	1188	41.5066	Rv1625c	133.003	1202	41.3086	Rv2723	121.806	1209	41.1965	Rv2871	128.658	1195	41.133	Rv2693c	129.17	1210	41.2051			Rv2334	90.2019	91.2109	90.3696	90.3941	90.2332	90.3696			Rv2334	90.3696
Rv1202	28.6662	120.703	28.5038	135.093	28.8244	108.173	28.945	99.4961	28.8259	108.055						Rv3357	104.624	1189	41.4574	Rv0840c	132.429	1203	41.2598	Rv0958	121.701	1210	41.1479	Rv1977	128.287	1196	41.0837	Rv0840c	128.584	1211	41.1565			Rv2336	6.59774	10.5469	15.2237	20.3448	13.1195	13.1195			Rv2336	13.1195
Rv1002c	27.025	110.016	27.3625	87.068	27.4944	79.462	27.0433	108.627	27.1191	103.072						Rv2228c	103.811	1190	41.4082	Rv1171	131.97	1204	41.2109	Rv0168	121.595	1211	41.0992	Rv2637	127.991	1197	41.0345	Rv3476c	128.547	1212	41.1079			Rv2337c	32.644	37.793	36.2354	35.3695	32.07	35.3695			Rv2337c	35.3695
Rv0050	30.1213	112.23	29.8588	134.626	30.1594	109.303	29.835	136.861	30.1193	112.384						Rv0444c	103.721	1191	41.3589	Rv2000	131.97	1205	41.1621	Rv1382	121.49	1212	41.0506	Rv1542c	127.733	1198	40.9852	Rv3665c	127.76	1213	41.0593			Rv2338c	85.7706	88.2324	85.7004	86.0099	90.2818	86.0099			Rv2338c	86.0099
Rv3732	27.2037	115.987	27.0506	128.975	26.9287	140.344	27.0029	133.311	26.9209	141.106						Rv1159	103.452	1192	41.3097	Rv1198	131.97	1206	41.1133	Rv2376c	121.49	1213	41.0019	Rv1366	127.291	1199	40.936	Rv2350c	127.659	1214	41.0107			Rv2339	74.003	68.0176	56.8093	62.7586	63.9942	63.9942			Rv2339	63.9942
Rv3049c	28.5156	116.238	27.4519	242.98	27.1825	292.86	27.7667	195.348	27.745	198.304						Rv3696c	103.452	1193	41.2605	Rv0275c	131.742	1207	41.0645	Rv2304c	121.175	1214	40.9533	Rv3665c	127.254	1200	40.8867	Rv3233c	126.339	1215	40.9621			Rv2344c	33.7272	30.4199	36.8677	32.7094	34.9854	33.7272			Rv2344c	33.7272
Rv0605	26.65	131.742	24.87	452.436	25.1444	374.078	25.4	313.336	25.6091	271.067						Rv2963	103.049	1194	41.2112	Rv1433	131.286	1208	41.0156	Rv3312A	120.703	1215	40.9047	Rv0257	126.741	1201	40.8374	Rv1875	125.42	1216	40.9135			Rv2346c	97.9321	97.1191	97.0817	97.3892	97.619	97.3892			Rv2346c	97.3892
Rv0232	27.9675	58.2453	27.16	101.94	26.735	136.861	26.925	119.973	26.9125	121.017						Rv2397c	102.871	1195	41.162	Rv1924c	131.286	1209	40.9668	Rv2309A	120.546	1216	40.856	Rv1736c	126.376	1202	40.7882	Rv0013	124.987	1217	40.8649			Rv2347c	98.966	98.3398	97.7626	98.3744	98.0564	98.3398			Rv2347c	98.3398
Rv0589	28.4162	95.3604	27.1663	226.806	26.5131	356.669	26.815	289.33	26.5068	358.243						Rv0528	102.737	1196	41.1128	Rv0789c	131.172	1210	40.918	Rv3689	120.286	1217	40.8074	Rv1410c	126.375	1203	40.7389	Rv0893c	124.933	1218	40.8163			Rv2349c	31.5608	18.6035	15.7588	19.7044	20.9427	19.7044			Rv2349c	19.7044
Rv3257c	29.1412	204.41	30.1913	98.7232	30.0669	107.612	29.79	130.379	30.3434	88.8395						Rv2555c	102.471	1197	41.0635	Rv2308	130.832	1211	40.8691	Rv1695	120.285	1218	40.7588	Rv1382	125.829	1204	40.6897	Rv0522	124.933	1219	40.7677			Rv2350c	60.709	39.5996	38.9591	42.069	41.0107	41.0107			Rv2350c	41.0107
Rv2651c	28.5363	102.205	27.3363	234.805	26.8956	318.675	26.9225	312.794	26.6158	386.878						Rv2651c	102.205	1198	41.0143	Rv0958	130.153	1212	40.8203	Rv0090	120.025	1219	40.7101	Rv1874	125.72	1205	40.6404	Rv3096	124.815	1220	40.7191			Rv2352c	28.5574	31.2012	31.6634	29.6059	28.7658	29.6059			Rv2352c	29.6059
Rv2917	26.0781	181.452	27.5169	66.9352	28.685	29.7861	27.5312	66.2716	27.3864	73.2732						Rv3221A	101.984	1199	40.965	Rv1552	130.153	1213	40.7715	Rv1063c	119.973	1220	40.6615	Rv2368c	125.72	1206	40.5911	Rv1421	124.698	1221	40.6706			Rv2355	12.0138	7.37305	12.4514	9.1133	9.13508	9.13508			Rv2355	9.13508
Rv1609	30.4825	83.8111	29.4188	175.195	30.6256	75.8955	29.6775	146.431	29.5508	159.868						Rv0475	101.148	1200	40.9158	Rv1256c	129.928	1214	40.7227	Rv1755c	119.196	1221	40.6128	Rv2000	125.43	1207	40.5419	Rv0578c	124.5	1222	40.622			Rv2356c	43.2792	24.4629	25.3891	25.3695	28.6686	25.3891			Rv2356c	25.3891
Rv1656	28.81	46.7395	26.765	192.881	27.3425	129.254	27.6163	106.915	27.5416	112.596						Rv0808	100.623	1201	40.8666	Rv1421	129.254	1215	40.6738	Rv2964	119.093	1222	40.5642	Rv0275c	125.104	1208	40.4926	Rv1552	124.339	1223	40.5734			Rv2359	76.4648	79.1992	81.4689	73.8916	76.6278	76.6278			Rv2359	76.6278
Rv2228c	26.0438	103.811	26.0438	103.811	26.3219	85.6091	26.1192	98.5239	26.3654	83.064						Rv3110	100.362	1202	40.8173	Rv2258c	129.142	1216	40.625	Rv0482	119.041	1223	40.5156	Rv0793	125.068	1209	40.4433	Rv2907c	124.303	1224	40.5248			Rv2362c	24.5692	24.9512	29.2315	23.2512	24.0039	24.5692			Rv2362c	24.5692
Rv3821	26.9188	64.1252	26.5181	84.6503	25.2969	197.361	26.9942	60.8591	26.6709	76.1425						Rv1647	100.188	1203	40.7681	Rv3732	128.975	1217	40.5762	Rv1430	118.99	1224	40.4669	Rv0706	124.707	1210	40.3941	Rv1433	124.285	1225	40.4762			Rv2363	21.1718	9.91211	8.90078	10.5419	11.8076	10.5419			Rv2363	10.5419
Rv2151c	33.445	71.8327	33.5413	67.1966	33.3244	78.0969	34.0625	46.8207	33.9043	52.2477						Rv1552	99.9281	1204	40.7189	Rv0291	128.919	1218	40.5273	Rv1920	118.938	1225	40.4183	Rv2089c	124.707	1211	40.3448	Rv1676	124.07	1226	40.4276			Rv2364c	56.2777	52.832	51.8482	55.0739	52.381	52.832			Rv2364c	52.832
Rv3537	26.9881	49.9857	23.8263	447.368	24.1506	357.288	24.7492	235.961	24.5134	277.844						Rv2449c	99.4961	1205	40.6696	Rv3361c	128.139	1219	40.4785	Rv2907c	118.527	1226	40.3696	Rv3331	124.168	1212	40.2956	Rv1473A	123.64	1227	40.379			Rv2366c	71.3934	70.5078	73.1031	72.069	73.3722	72.069			Rv2366c	72.069
Rv3398c	28.2013	81.8732	28.1738	83.4485	29.0056	46.8813	28.9025	50.3552	29.0268	46.1992						Rv2907c	99.3669	1206	40.6204	Rv1983	127.918	1220	40.4297	Rv2570	118.475	1227	40.321	Rv2907c	124.168	1213	40.2463	Rv1011	123.64	1228	40.3304			Rv2367c	63.1216	56.7871	63.3755	57.0443	63.654	63.1216			Rv2367c	63.1216
Rv3645	25.7938	92.9136	25.415	120.808	25.3212	128.919	25.6067	105.778	25.4154	120.773						Rv2679	98.7233	1207	40.5711	Rv3393	127.917	1221	40.3809	Rv3884c	118.475	1228	40.2724	Rv2308	123.631	1214	40.197	Rv1652	123.48	1229	40.2818			Rv2368c	48.3013	44.4824	48.5409	40.5911	43.1487	44.4824			Rv2368c	44.4824
Rv2571c	25.7556	111.118	26.2225	80.397	26.83	52.7672	26.0017	93.6951	25.7514	111.447						Rv3476c	98.7232	1208	40.5219	Rv1891	127.254	1222	40.332	Rv2291	118.219	1229	40.2237	Rv1228	123.133	1215	40.1478	Rv0386	123.133	1230	40.2332			Rv2369c	23.0428	15.332	23.5409	21.3793	31.2439	23.0428			Rv2369c	23.0428
Rv3901c	26.8837	177.026	27.545	111.939	27.6475	104.262	27.4146	122.529	27.4541	119.222						Rv2642	98.382	1209	40.4727	Rv0691c	126.814	1223	40.2832	Rv2459	118.066	1230	40.1751	Rv0963c	123.026	1216	40.0985	Rv2186c	122.804	1231	40.1846			Rv2370c	45.8887	43.5547	48.3463	43.0542	43.4402	43.5547			Rv2370c	43.5547
Rv1698	28.0775	72.7093	27.95	79.4277	28.2675	63.7374	27.9896	77.2779	27.6816	95.6708						Rv1921c	97.6175	1210	40.4234	Rv2847c	126.539	1224	40.2344	Rv2743c	118.014	1231	40.1265	Rv3110	122.92	1217	40.0493	Rv1584c	122.707	1232	40.1361			Rv2373c	22.452	31.1523	49.2704	30	32.7502	31.1523			Rv2373c	31.1523
Rv3289c	28.2563	16.2269	22.485	886.249	21.3806	1905.48	22.3975	941.667	22.5909	823.503						Rv0186	97.533	1211	40.3742	Rv0966c	126.375	1225	40.1855	Rv1121	117.148	1232	40.0778	Rv3901c	122.529	1218	40	Rv1170	122.494	1233	40.0875			Rv2374c	61.9399	67.8711	70.4767	69.3596	68.6103	68.6103			Rv2374c	68.6103
Rv1985c	24.9337	74.4303	23.7675	167.042	23.0044	283.498	23.7138	173.383	23.7	175.043						Rv0777	97.533	1212	40.325	Rv0829	126.156	1226	40.1367	Rv2847c	117.098	1233	40.0292	Rv1170	122.494	1219	39.9507	Rv3172c	122.414	1234	40.0389			Rv2375	62.1369	53.5645	66.8774	51.0345	52.0894	53.5645			Rv2375	53.5645
Rv0063	29.1962	75.3387	29.5425	59.2632	31.0588	20.7181	29.4062	65.1331	29.2709	71.5375						Rv0845	97.3642	1213	40.2757	Rv2293c	125.829	1227	40.0879	Rv2227	117.047	1234	39.9805	Rv2693c	122.282	1220	39.9015	Rv1516c	122.362	1235	39.9903			Rv2376c	42.3437	39.0137	41.0019	45.0739	34.0622	41.0019			Rv2376c	41.0019
Rv3521	29.3219	157.553	29.495	139.737	30.4981	69.7173	30.3692	76.2361	30.0659	94.0679						Rv1645c	96.8593	1214	40.2265	Rv3696c	125.122	1228	40.0391	Rv3259	116.541	1235	39.9319	Rv1516c	122.211	1221	39.8522	Rv2847c	121.323	1236	39.9417			Rv2380c	79.9606	98.1445	98.4436	97.931	98.0078	98.0078			Rv2380c	98.0078
Rv2963	26.5794	103.049	26.7438	91.9525	26.9731	78.436	26.6225	100.015	26.6759	96.3779						Rv1745c	96.5242	1215	40.1773	Rv0753c	124.743	1229	39.9902	Rv2975c	116.238	1236	39.8833	Rv2309A	122.141	1222	39.803	Rv1627c	121.096	1237	39.8931			Rv2381c	64.0079	96.1914	96.6926	96.0591	95.967	96.0591			Rv2381c	96.0591
Rv2309A	30.2538	157.348	30.7537	111.262	30.6381	120.546	30.6192	122.141	30.3034	152.021						Rv2240c	96.1902	1216	40.128	Rv3884c	124.419	1230	39.9414	Rv1627c	115.386	1237	39.8346	Rv3689	122.141	1223	39.7537	Rv0232	121.017	1238	39.8445			Rv2382c	86.903	99.4629	99.5136	99.4089	99.3197	99.4089			Rv2382c	99.4089
Rv2384	33.2238	4.0497	27.5063	213.09	27.1281	276.942	27.5075	212.906	27.4633	219.524						Rv1511	95.8575	1217	40.0788	Rv3221A	124.15	1231	39.8926	Rv0789c	115.086	1238	39.786	Rv0386	122.106	1224	39.7044	Rv0285	120.938	1239	39.7959			Rv2384	6.45002	49.2188	56.0798	50.0493	50.0486	50.0486			Rv2384	50.0486
Rv2407	26.2694	148.281	26.2325	152.12	26.3781	137.515	26.4417	131.59	26.3659	138.681						Rv0589	95.3604	1218	40.0295	Rv1516c	123.774	1232	39.8438	Rv3143	115.036	1239	39.7374	Rv1171	121.894	1225	39.6552	Rv1706A	120.886	1240	39.7473			Rv2385	20.9749	32.8613	32.0039	27.4384	29.4947	29.4947			Rv2385	29.4947
Rv2771c	29.6694	46.922	29.1325	68.0757	28.49	106.268	30.2692	30.9615	29.4409	54.9722						Rv0004	94.7017	1219	39.9803	Rv3096	123.507	1233	39.7949	Rv3108	114.688	1240	39.6887	Rv0482	121.437	1226	39.6059	Rv3645	120.773	1241	39.6987			Rv2386c	43.5254	83.3008	81.5661	83.1034	80.5637	81.5661			Rv2386c	81.5661
Rv1421	26.6262	171.888	27.0375	129.254	26.8038	151.988	26.6625	167.623	27.0893	124.698						Rv3762c	94.7017	1220	39.9311	Rv1979c	123.133	1234	39.7461	Rv1140	114.539	1241	39.6401	Rv3060c	121.332	1227	39.5567	Rv2830c	120.729	1242	39.6501			Rv2389c	90.7927	94.5312	93.2879	93.1527	94.898	93.2879			Rv2389c	93.2879
Rv3402c	29.9919	23.4204	25.7213	452.043	25.7956	429.33	25.4317	552.527	25.9384	388.866						Rv1256c	94.5378	1221	39.8818	Rv2120c	122.919	1235	39.6973	Rv1977	114.341	1242	39.5914	Rv1627c	121.227	1228	39.5074	Rv2269c	120.564	1243	39.6016			Rv2390c	85.9675	86.6211	84.7276	89.9507	86.9291	86.6211			Rv2390c	86.6211
Rv3476c	28.5463	98.7232	28.4187	107.845	29.1281	65.9566	28.1617	128.882	28.1654	128.547						Rv2756c	94.2107	1222	39.8326	Rv1170	122.494	1236	39.6484	Rv3066	114.291	1243	39.5428	Rv1676	120.738	1229	39.4581	Rv2985	120.564	1244	39.553			Rv2395	63.0231	51.416	49.7568	52.4631	53.207	52.4631			Rv2395	52.4631
Rv2469c	27.2931	119.299	26.49	208.163	26.7494	173.909	26.0542	281.58	26.6934	180.785						Rv0496	93.8034	1223	39.7834	Rv2350c	121.648	1237	39.5996	Rv2746c	114.143	1244	39.4942	Rv2269c	120.251	1230	39.4089	Rv2003c	120.52	1245	39.5044			Rv2397c	41.162	43.457	49.8541	43.5468	41.5938	43.457			Rv2397c	43.457
Rv2774c	29.0369	118.168	30.025	59.5723	29.295	98.8088	29.9113	64.4594	30.1634	54.1215						Rv3473c	93.6816	1224	39.7341	Rv3645	120.808	1238	39.5508	Rv3674c	113.945	1245	39.4455	Rv2799	120.181	1231	39.3596	Rv0954	119.766	1246	39.4558			Rv2398c	73.0675	74.0723	79.5233	71.9212	72.3518	73.0675			Rv2398c	73.0675
Rv2916c	30.7944	55.9937	30.0113	96.357	29.78	113.109	29.9337	101.675	29.9984	97.2166						Rv2217	93.641	1225	39.6849	Rv2907c	120.755	1239	39.502	Rv3125c	113.649	1246	39.3969	Rv3296	120.043	1232	39.3103	Rv1750c	119.696	1247	39.4072			Rv2399c	61.2014	56.9824	66.0506	54.7783	54.4704	56.9824			Rv2399c	56.9824
Rv2397c	26.1169	102.871	25.5838	148.861	25.2087	193.049	25.5917	148.046	25.7509	132.572						Rv1360	93.5599	1226	39.6356	Rv0575c	120.39	1240	39.4531	Rv0713	113.551	1247	39.3482	Rv0232	119.973	1233	39.2611	Rv3230c	119.274	1248	39.3586			Rv2400c	78.1388	81.9336	82.6848	83.3498	81.2925	81.9336			Rv2400c	81.9336
Rv2799	26.1263	85.9436	25.9037	100.275	26.4587	68.253	25.6425	120.181	25.9234	98.9159						Rv1245c	93.3171	1227	39.5864	Rv0963c	120.39	1241	39.4043	Rv2916c	113.109	1248	39.2996	Rv0167	119.8	1234	39.2118	Rv3901c	119.222	1249	39.31			Rv2401	38.454	19.4336	24.3677	26.6502	24.4898	24.4898			Rv2401	24.4898
Rv3768	27.5094	149.831	27.5487	145.797	28.1731	94.5788	27.4904	151.813	27.5914	141.554						Rv3482c	93.1151	1228	39.5372	Rv2003c	119.454	1242	39.3555	Rv2184c	112.913	1249	39.251	Rv0465c	119.593	1235	39.1626	Rv2446c	119.067	1250	39.2614			Rv2401A	66.5682	55.8105	56.1284	58.0788	60.0583	58.0788			Rv2401A	58.0788
Rv1473A	26.5787	117.199	26.36	136.388	26.3544	136.92	26.8371	97.9847	26.5016	123.64						Rv3645	92.9136	1229	39.4879	Rv0893c	118.938	1243	39.3066	Rv1249c	112.571	1250	39.2023	Rv1683	119.076	1236	39.1133	Rv2746c	118.998	1251	39.2128			Rv2402	22.7474	9.86328	10.4572	4.18719	9.66958	9.86328			Rv2402	9.86328
Rv3835	29.2413	79.9108	29.1513	85.0544	29.9988	47.2688	29.3025	76.5894	28.8434	105.283						Rv0355c	92.8332	1230	39.4387	Rv2451	118.424	1244	39.2578	Rv0302	112.376	1251	39.1537	Rv2280	118.595	1237	39.064	Rv1121	118.938	1252	39.1642			Rv2404c	80.6992	72.6074	67.5584	76.5025	76.8222	76.5025			Rv2404c	76.5025
Rv1010	22.9937	370.369	24.4675	133.35	25.7087	56.4077	25.3912	70.2935	25.24	78.0631						Rv0911	92.7528	1231	39.3895	Rv0208c	118.117	1245	39.209	Rv1552	112.23	1252	39.1051	Rv0495c	118.561	1238	39.0148	Rv1410c	118.458	1253	39.1156			Rv2405	43.5746	51.8066	64.9319	49.2611	49.4655	49.4655			Rv2405	49.4655
Rv0495c	28.1438	54.1098	27.455	87.219	27.1819	105.397	27.0121	118.561	27.6991	73.6446						Rv1249c	92.1121	1232	39.3402	Rv2280	118.014	1246	39.1602	Rv3910	112.133	1253	39.0564	Rv1206	118.322	1239	38.9655	Rv0706	118.023	1254	39.0671			Rv2406c	71.098	69.873	70.7198	72.5616	69.1448	70.7198			Rv2406c	70.7198
Rv0444c	27.375	103.721	27.27	111.552	28.3412	53.0882	27.6796	83.9806	27.8566	74.2854						Rv0571c	91.9526	1233	39.291	Rv2725c	117.504	1247	39.1113	Rv0285	112.084	1254	39.0078	Rv2078	117.98	1240	38.9163	Rv0072	117.989	1255	39.0185			Rv2407	47.809	43.75	43.6284	41.5764	42.5656	43.6284			Rv2407	43.6284
Rv0013	30.0825	107.565	30.3688	88.2066	30.4944	80.851	29.81	129.928	29.8659	124.987						Rv2078	91.9128	1234	39.2418	Rv0102	117.301	1248	39.0625	Rv2350c	111.552	1255	38.9591	Rv0024	117.913	1241	38.867	Rv1977	117.581	1256	38.9699			Rv2408	2.56032	5.07812	6.07977	5.91133	5.53936	5.53936			Rv2408	5.53936
Rv3860	28.1163	90.2164	28.3088	78.9471	28.3994	74.1406	28.5575	66.4443	28.5368	67.4055						Rv2920c	91.9127	1235	39.1925	Rv2376c	117.148	1249	39.0137	Rv0403c	110.829	1256	38.9105	Rv2847c	117.776	1242	38.8177	Rv1637c	117.581	1257	38.9213			Rv2411c	53.3727	49.4141	43.2879	50.3448	47.1331	49.4141			Rv2411c	49.4141
Rv2270	28.5263	111.069	28.2625	133.349	29.1369	72.7408	28.6325	103.184	27.5843	213.382						Rv0074	91.4759	1236	39.1433	Rv2186c	116.895	1250	38.9648	Rv0691c	110.398	1257	38.8619	Rv1011	116.929	1243	38.7685	Rv1508A	117.504	1258	38.8727			Rv2412	78.2373	70.0195	73.2004	63.7931	68.3188	70.0195			Rv2412	70.0195
Rv3634c	26.3688	126.924	27.2388	69.4459	27.3775	63.0781	27.3342	65.0015	26.8484	91.0212						Rv3860	90.2164	1237	39.094	Rv1815	116.895	1251	38.916	Rv1206	110.254	1258	38.8132	Rv2331	115.953	1244	38.7192	Rv2543	117.224	1259	38.8241			Rv2416c	62.9247	53.6133	50.535	53.8916	58.0175	53.8916			Rv2416c	53.8916
Rv1487	32.9362	85.9437	32.075	156.126	32.6887	102.028	32.6246	106.668	33.03	80.5364						Rv3253c	89.9433	1238	39.0448	Rv1532c	116.087	1252	38.8672	Rv0025	109.635	1259	38.7646	Rv1690	115.886	1245	38.67	Rv2743c	117.064	1260	38.7755			Rv2418c	50.0739	30.8594	21.9358	34.4335	32.4101	32.4101			Rv2418c	32.4101
Rv2907c	28.0569	99.3669	27.7756	120.755	27.8025	118.527	27.7354	124.168	27.7339	124.303						Rv3907c	89.6321	1239	38.9956	Rv0576	115.887	1253	38.8184	Rv3606c	109.588	1260	38.716	Rv3109	115.686	1246	38.6207	Rv3910	116.617	1261	38.7269			Rv2419c	35.8444	28.2715	26.216	33.202	29.6404	29.6404			Rv2419c	29.6404
Rv3328c	25.2987	120.494	24.9544	152.979	24.345	233.385	24.6538	188.421	24.7759	173.12						Rv0312	89.3607	1240	38.9463	Rv2574	115.836	1254	38.7695	Rv0050	109.303	1261	38.6673	Rv3884c	114.887	1247	38.5714	Rv2258c	116.457	1262	38.6783			Rv2421c	78.8282	72.4609	70.6712	73.9901	78.1827	73.9901			Rv2421c	73.9901
Rv1280c	28.3987	46.6181	28.6263	39.8171	28.6194	40.0074	28.2425	51.9508	28.5159	42.9811						Rv1946c	89.2833	1241	38.8971	Rv1833c	115.686	1255	38.7207	Rv1815	109.208	1262	38.6187	Rv0517	114.027	1248	38.5222	Rv2753c	116.213	1263	38.6297			Rv2423	53.2742	60.2539	56.323	60.2463	64.3829	60.2463			Rv2423	60.2463
Rv1345	27.8562	29.8637	24.155	388.446	23.9469	448.727	23.9138	459.149	24.9466	224.412						Rv0296c	89.1287	1242	38.8479	Rv2269c	115.236	1256	38.6719	Rv2258c	108.501	1263	38.57	Rv0651	113.731	1249	38.4729	Rv3265c	115.853	1264	38.5811			Rv2427c	78.582	70.3125	72.3249	72.8571	71.7687	72.3249			Rv2427c	72.3249
Rv2116	32.0425	68.3121	31.32	112.717	33.1363	32.007	31.9425	73.2153	30.9284	147.864						Rv1843c	88.8974	1243	38.7986	Rv0827c	114.688	1257	38.623	Rv1150	108.36	1264	38.5214	Rv0302	113.338	1250	38.4236	Rv1891	115.486	1265	38.5326			Rv2428	99.0645	96.2402	95.1848	97.7833	97.4247	97.4247			Rv2428	97.4247
Rv0208c	24.2912	129.815	24.4275	118.117	24.6844	98.8517	24.7771	92.6992	25.0325	77.6583						Rv2029c	88.6663	1244	38.7494	Rv0508	113.896	1258	38.5742	Rv1202	108.173	1265	38.4728	Rv1472	113.305	1251	38.3744	Rv2679	115.211	1266	38.484			Rv2430c	90.1034	78.5156	73.5409	81.8227	80.6608	80.6608			Rv2430c	80.6608
Rv2240c	26.3837	96.1902	26.79	72.5835	27.2644	52.244	26.8567	69.3057	27.1984	54.6872						Rv0203	88.3598	1245	38.7001	Rv3044	113.698	1259	38.5254	Rv3257c	107.612	1266	38.4241	Rv2679	113.109	1252	38.3251	Rv2022c	114.622	1267	38.4354			Rv2431c	99.5569	96.4355	95.0875	96.8473	97.036	96.8473			Rv2431c	96.8473
Rv1121	25.3712	117.402	25.155	136.388	25.3744	117.148	25.22	130.379	25.3525	118.938						Rv0966c	88.2068	1246	38.6509	Rv2331	112.815	1260	38.4766	Rv1111c	107.426	1267	38.3755	Rv2156c	112.88	1253	38.2759	Rv1158c	114.349	1268	38.3868			Rv2435c	9.40423	23.7305	25.6323	20.6404	52.2838	23.7305			Rv2435c	23.7305
Rv2616	28.4681	21.6073	25.4544	174.513	24.6312	308.755	25.1588	214.201	25.2709	198.175						Rv3833	88.2068	1247	38.6017	Rv1584c	112.718	1261	38.4277	Rv2771c	106.268	1268	38.3268	Rv0132c	112.62	1254	38.2266	Rv3225c	114.06	1269	38.3382			Rv2438A	16.642	11.0352	13.8132	13.1527	13.2167	13.2167			Rv2438A	13.2167
Rv1011	27.855	105.169	27.81	108.501	28.4194	71.1205	27.7021	116.929	27.6216	123.64						Rv1994c	88.1304	1248	38.5524	Rv2116	112.717	1262	38.3789	Rv2661c	105.992	1269	38.2782	Rv1140	112.328	1255	38.1773	Rv1151c	113.772	1270	38.2896			Rv2438c	84.5889	85.1562	84.6304	84.4335	87.415	84.6304			Rv2438c	84.6304
Rv2280	28.3969	128.417	28.5188	118.014	29.4031	63.931	28.5117	118.595	28.2889	138.401						Rv1145	88.0542	1249	38.5032	Rv3901c	111.939	1263	38.3301	Rv2994	105.947	1270	38.2296	Rv1249c	112.23	1256	38.1281	Rv2308	113.625	1271	38.241			Rv2439c	1.62482	0.488281	0.972763	3.44828	0.242954	0.972763			Rv2439c	0.972763
Rv0654	32.705	55.9695	29.7475	434.758	30.1219	335.39	31.0162	180.433	30.965	186.958						Rv2401	87.9398	1250	38.454	Rv0444c	111.552	1264	38.2812	Rv3361c	105.947	1271	38.1809	Rv1924c	112.068	1257	38.0788	Rv3177	113.625	1272	38.1924			Rv2442c	66.8636	63.1836	81.0798	63.9409	62.2449	63.9409			Rv2442c	63.9409
Rv2328	26.8169	72.2384	27.2119	54.9365	27.9212	33.5984	27.2654	52.9351	27.1754	56.3425						Rv1652	87.5217	1251	38.4047	Rv2309A	111.262	1265	38.2324	Rv2449c	105.717	1272	38.1323	Rv2743c	111.713	1258	38.0296	Rv1656	112.596	1273	38.1438			Rv2443	61.6445	59.4238	59.6304	62.3645	62.6336	61.6445			Rv2443	61.6445
Rv0167	27.5362	139.133	28.085	95.113	28.6912	62.4799	27.7521	119.8	27.9425	104.987						Rv0758	87.5217	1252	38.3555	Rv0068	111.166	1266	38.1836	Rv2078	105.626	1273	38.0837	Rv0162c	111.391	1259	37.9803	Rv0050	112.384	1274	38.0952			Rv2444c	26.7848	48.4863	50.6323	49.6552	44.2177	48.4863			Rv2444c	48.4863
Rv0772	29.8963	105.078	30.3463	76.9216	30.3544	76.4897	30.23	83.3765	29.8408	109.193						Rv2269c	87.5216	1253	38.3063	Rv3066	110.925	1267	38.1348	Rv2446c	105.534	1274	38.035	Rv1063c	111.198	1260	37.931	Rv2571c	111.447	1275	38.0466			Rv2445c	92.0729	86.4258	80.4961	84.9754	89.8445	86.4258			Rv2445c	86.4258
Rv2519	33.9181	25.518	32.765	56.7508	32.19	84.5403	32.8679	52.8434	32.6634	60.8899						Rv2887	87.2945	1254	38.257	Rv2209	110.637	1268	38.0859	Rv0495c	105.397	1275	37.9864	Rv3696c	110.973	1261	37.8818	Rv0132c	111.359	1276	37.9981			Rv2446c	55.0468	35.9863	38.035	42.6601	39.2614	39.2614			Rv2446c	39.2614
Rv1044	25.4187	107.472	25.42	107.379	25.7025	88.2833	25.5821	95.9682	25.7166	87.427						Rv0328	86.3916	1255	38.2078	Rv1683	110.207	1269	38.0371	Rv1295	105.397	1276	37.9377	Rv3695	110.845	1262	37.8325	Rv0673	111.222	1277	37.9495			Rv2447c	19.547	16.3574	22.8599	21.7241	19.4363	19.547			Rv2447c	19.547
Rv1703c	26.6638	82.2999	27.04	63.407	27.5444	44.6997	27.0421	63.3154	26.9875	65.7568						Rv2946c	86.3167	1256	38.1585	Rv0622	110.207	1270	37.9883	Rv1443c	105.215	1277	37.8891	Rv3473c	109.73	1263	37.7833	Rv2756c	110.486	1278	37.9009			Rv2448c	67.0113	64.502	67.7043	68.2266	70.9913	67.7043			Rv2448c	67.7043
Rv3665c	28.6925	106.084	29.0938	80.3272	29.4894	61.0616	28.43	127.254	28.4243	127.76						Rv1884c	86.242	1257	38.1093	Rv1128c	109.826	1271	37.9395	Rv0524	105.169	1278	37.8405	Rv3898c	108.909	1264	37.734	Rv2078	110.135	1279	37.8523			Rv2449c	40.6696	45.9473	38.1323	45.8128	43.829	43.829			Rv2449c	43.829
Rv1151c	29.0475	77.1219	28.635	102.649	29.2325	67.8402	28.8713	87.1433	28.4866	113.772						Rv0680c	86.0181	1258	38.0601	Rv1721c	109.445	1272	37.8906	Rv3473c	104.76	1279	37.7918	Rv1002c	108.627	1265	37.6847	Rv1186c	110.016	1280	37.8037			Rv2450c	37.8139	14.2578	3.40467	9.26108	19.5335	14.2578			Rv2450c	14.2578
Rv1077	29.0425	82.9442	29.02	84.248	29.3369	67.6348	29.1513	76.9217	29.3916	65.119						Rv1487	85.9437	1259	38.0108	Rv1760	109.445	1273	37.8418	Rv3901c	104.262	1280	37.7432	Rv2830c	107.939	1266	37.6355	Rv3568c	109.564	1281	37.7551			Rv2451	53.8651	39.2578	37.0136	44.0887	45.3353	44.0887			Rv2451	44.0887
Rv0542c	28.3013	187.444	28.5625	156.397	29.4188	86.3914	28.5425	158.581	28.3384	182.674						Rv2799	85.9436	1260	37.9616	Rv2337c	109.398	1274	37.793	Rv3172c	104.036	1281	37.6946	Rv1386	107.939	1267	37.5862	Rv0120c	109.327	1282	37.7065			Rv2455c	87.5923	92.627	92.072	93.6946	92.4198	92.4198			Rv2455c	92.4198
Rv2459	25.3594	82.5498	23.9637	217.191	24.8431	118.066	23.8942	227.923	24.0854	199.625						Rv2994	85.498	1261	37.9124	Rv2927c	108.878	1275	37.7441	Rv1128c	103.946	1282	37.6459	Rv2985	107.472	1268	37.5369	Rv0772	109.193	1283	37.6579			Rv2457c	92.8114	89.4531	87.0136	91.0837	88.1438	89.4531			Rv2457c	89.4531
Rv2845c	26.2794	111.6	26.8806	73.5647	27.3075	54.7227	27.1329	61.7622	26.9109	72.0352						Rv0773c	85.35	1262	37.8631	Rv2078	108.548	1276	37.6953	Rv3287c	102.871	1283	37.5973	Rv1532c	107.41	1269	37.4877	Rv1430	108.949	1284	37.6093			Rv2458	0.0492368	1.46484	4.23152	0.738916	0.145773	0.738916			Rv2458	0.738916
Rv2830c	27.8738	68.4899	27.2825	103.184	27.6331	80.921	27.2175	107.939	27.0559	120.729						Rv2450c	85.0547	1263	37.8139	Rv1011	108.501	1277	37.6465	Rv0355c	102.738	1284	37.5486	Rv1281c	107.193	1270	37.4384	Rv1843c	108.501	1285	37.5607			Rv2459	37.1738	49.5117	40.1751	50.936	48.7852	48.7852			Rv2459	48.7852
Rv2574	26.8394	80.0147	26.3056	115.836	26.745	85.4239	27.1142	66.1377	26.6804	89.3349						Rv3261	84.9074	1264	37.7646	Rv0673	108.22	1278	37.5977	Rv3096	102.604	1285	37.5	Rv3225c	107.193	1271	37.3892	Rv1682	108.313	1286	37.5121			Rv2460c	97.1935	95.752	95.6712	95.468	96.3071	95.752			Rv2460c	95.752
Rv3518c	29.3756	79.3932	26.6425	527.881	26.3962	626.13	26.7692	483.51	27.1809	363.454						Rv1443c	84.8339	1265	37.7154	Rv3773c	107.892	1279	37.5488	Rv1639c	102.16	1286	37.4514	Rv3360	107.069	1272	37.3399	Rv3696c	108.056	1287	37.4636			Rv2461c	91.5313	90.0879	91.537	91.4778	93.3431	91.5313			Rv2461c	91.5313
Rv0827c	29.0112	108.407	28.93	114.688	29.5862	72.7724	29.8046	62.552	30.0891	51.3576						Rv2725c	84.6137	1266	37.6662	Rv3476c	107.845	1280	37.5	Rv1487	102.028	1287	37.4027	Rv1656	106.915	1273	37.2906	Rv1202	108.055	1288	37.415			Rv2462c	77.5972	73.4375	71.644	71.5764	72.6433	72.6433			Rv2462c	72.6433
Rv1745c	26.6538	96.5242	26.1175	139.979	26.2525	127.475	25.9563	156.533	26.0125	150.547						Rv1366	84.1749	1267	37.6169	Rv3110	107.845	1281	37.4512	Rv0753c	101.851	1288	37.3541	Rv1487	106.668	1274	37.2414	Rv1477	106.938	1289	37.3664			Rv2466c	51.1078	84.375	87.2568	82.8079	84.8397	84.375			Rv2466c	84.375
Rv3134c	33.2075	8.2196	28.2613	253.407	29.2706	125.883	28.7275	183.428	28.5759	203.746						Rv3179	83.8837	1268	37.5677	Rv1408	107.565	1282	37.4023	Rv1516c	101.807	1289	37.3054	Rv0575c	106.576	1275	37.1921	Rv1128c	106.637	1290	37.3178			Rv2467	69.1777	59.375	49.2704	60.936	57.9203	59.375			Rv2467	59.375
Rv3776	27.2044	79.1871	25.0244	358.839	25.1469	329.627	25.1604	326.548	25.2834	299.857						Rv1609	83.8111	1269	37.5185	Rv1044	107.379	1283	37.3535	Rv2209	101.719	1290	37.2568	Rv1584c	105.809	1276	37.1429	Rv1019	106.453	1291	37.2692			Rv2468c	13.3924	3.32031	7.14981	5.81281	5.87949	5.87949			Rv2468c	5.87949
Rv2022c	30.6687	125.176	31.5663	67.1966	30.3488	156.261	30.345	156.668	30.7958	114.622						Rv1347c	83.5211	1270	37.4692	Rv3210c	107.054	1284	37.3047	Rv1171	101.499	1291	37.2082	Rv3233c	105.809	1276	37.1429	Rv0302	106.153	1292	37.2206			Rv2469c	44.3624	48.8281	47.8599	54.6798	47.0845	47.8599			Rv2469c	47.8599
Rv0789c	29.3225	47.8043	27.8663	131.172	28.055	115.086	28.6187	77.8607	28.2288	102.028						Rv3188	83.4126	1271	37.42	Rv1633	107.008	1285	37.2559	Rv2003c	101.016	1292	37.1595	Rv3568c	105.778	1277	37.0936	Rv1063c	105.901	1293	37.172			Rv2470	80.8961	82.3242	80.642	81.8719	82.3615	81.8719			Rv2470	81.8719
Rv1730c	31.275	118.732	32.28	59.1609	31.91	76.4566	32.1838	63.2423	31.9325	75.2734						Rv0666	83.088	1272	37.3708	Rv1802	106.637	1286	37.207	Rv0059	100.929	1293	37.1109	Rv3645	105.778	1278	37.0443	Rv1281c	105.839	1294	37.1234			Rv2472	65.1403	52.2461	52.1401	52.7094	54.519	52.7094			Rv2472	52.7094
Rv1508A	28.005	82.5141	27.82	93.8034	28.0912	77.7257	27.77	97.1114	27.495	117.504						Rv1077	82.9442	1273	37.3215	Rv1689	106.453	1287	37.1582	Rv1652	100.405	1294	37.0623	Rv0691c	105.26	1279	36.9951	Rv3835	105.283	1295	37.0748			Rv2476c	60.4628	64.0625	68.1907	60.0985	61.3217	61.3217			Rv2476c	61.3217
Rv1348	27.6637	75.2083	25.7275	287.83	25.8544	263.598	25.6946	294.472	25.83	268.089						Rv0196	82.7289	1274	37.2723	Rv2743c	106.361	1288	37.1094	Rv2451	99.9282	1295	37.0136	Rv1706A	105.078	1280	36.9458	Rv3360	105.139	1296	37.0262			Rv2489c	10.5859	13.1348	14.0564	7.68473	12.7794	12.7794			Rv2489c	12.7794
Rv2725c	29.2287	84.6137	28.755	117.504	28.4137	148.861	28.3767	152.737	28.1259	181.727						Rv1408	82.6572	1275	37.223	Rv1700	104.806	1289	37.0605	Rv1676	99.8849	1296	36.965	Rv3304	105.078	1280	36.9458	Rv1690	105.101	1297	36.9776			Rv2491	23.3875	21.6309	21.6926	21.0345	21.4286	21.6309			Rv2491	21.6309
Rv1986	32.3012	41.9419	31.51	72.5835	31.3344	81.9796	31.4058	78.018	31.3525	80.9562						Rv2459	82.5498	1276	37.1738	Rv1145	104.624	1290	37.0117	Rv3179	99.3239	1297	36.9163	Rv0508	104.896	1281	36.8966	Rv0167	104.987	1298	36.9291			Rv2498c	13.2447	11.1816	30.642	15.6158	13.0224	13.2447			Rv2498c	13.2447
Rv1874	30.29	49.2335	28.77	141.197	30.2594	50.2898	28.9375	125.72	29.2158	103.661						Rv1508A	82.5141	1277	37.1246	Rv3360	104.533	1291	36.9629	Rv2344c	99.109	1298	36.8677	Rv0813c	104.473	1282	36.8473	Rv3179	104.014	1299	36.8805			Rv2499c	59.3304	64.5996	65.6615	67.3399	66.5209	65.6615			Rv2499c	65.6615
Rv3360	26.3525	138.531	26.7587	104.533	27.1625	79.0157	26.7242	107.069	26.7504	105.139						Rv1703c	82.2999	1278	37.0753	Rv1186c	104.443	1292	36.9141	Rv0024	99.0661	1299	36.8191	Rv0025	103.751	1283	36.798	Rv1249c	103.901	1300	36.8319			Rv2500c	81.6839	87.1094	89.9319	87.5369	88.6783	87.5369			Rv2500c	87.5369
Rv3696c	25.4138	103.452	25.1394	125.122	24.9856	139.193	25.3125	110.973	25.3509	108.056						Rv2671	82.2999	1279	37.0261	Rv1281c	104.352	1293	36.8652	Rv0208c	98.8517	1300	36.7704	Rv3501c	103.542	1284	36.7488	Rv1874	103.661	1301	36.7833			Rv2501c	22.0581	53.125	61.0409	64.4335	52.8183	53.125			Rv2501c	53.125
Rv1249c	28.0662	92.1121	27.5	136.388	27.7769	112.571	27.7812	112.23	27.8925	103.901						Rv1399c	82.0862	1280	36.9769	Rv0454	104.082	1294	36.8164	Rv2774c	98.8088	1301	36.7218	Rv3210c	103.243	1285	36.6995	Rv0355c	103.251	1302	36.7347			Rv2502c	47.5135	63.623	62.7918	63.9901	69.2906	63.623			Rv2502c	63.623
Rv2418c	26.2994	170.331	27.5106	73.5647	28.2556	43.8937	27.1962	91.4758	27.3639	81.4427						Rv3398c	81.8732	1281	36.9276	Rv2228c	103.811	1295	36.7676	Rv0576	98.2965	1302	36.6732	Rv2270	103.184	1286	36.6502	Rv1760	103.116	1303	36.6861			Rv2503c	81.1915	83.6426	86.965	84.7783	85.8601	84.7783			Rv2503c	84.7783
[truncated: 758 more rows]

## Sheet: S1.2_b_Uganda_RT-PCR
Gene	Symbol	categories	Median Relative Score Rank (Day 0)			Gene	Median Relative Score Rank (Day 0)			Gene	Median Relative Score Rank (Day 0)		Number	Category
[truncated: 2,406 more rows]

[truncated: 8 more sheets: S1.3_c1_c2_South Africa_RT-PCR, S1.4_c3_c4In vitro data_RT-PCR, S1.5_d_India_Dual microarray, S1.6_e_mouseRNAseq_data , S1.7_f_humanRNAseq_data, S1.8_top ranked genes in humans, S1.9_in vivo vs. in vitro , S.10_comparison with ref. 32]
